# Supplementary material for: Quantifying the Variation in the Geometries of the Outer Rims of Corolla Tubes of Vinca major L
Source: Plants (Basel). 2022 Jul 30;11(15):1987. doi: 10.3390/plants11151987 (PMC9370681; doi:10.3390/plants11151987)
Supplement: Supplementary file 1 [file plants-11-01987-s001.zip]

Archive with 1 entries (1 files):
- plants-1825543-supplementary.xlsx
