# Supplementary material for: Quantifying the Variation in the Geometries of the Outer Rims of Corolla Tubes of Vinca major L
Source: Plants (Basel). 2022 Jul 30;11(15):1987. doi: 10.3390/plants11151987 (PMC9370681; doi:10.3390/plants11151987)
Supplement: Supplementary file 1 [file plants-11-01987-s001.zip › plants-1825543-supplementary.xlsx]

## Sheet: Table S1
Table S1. Fitted results of the planar coordinate data of ORCTs of V. major with five petals using Model 1
Image	x0	y0	theta	a	n1	n2	n3	r2	RSS	N	Area	RMSE	RMSEadj
1	0.533185	0.49776	2.13868	0.360465	12.7401	7.77151	10.9267	0.955774	0.064317	2000	0.47808	0.00567085	0.0145369
2	0.532641	0.494808	0.931006	0.34953	56.9897	44.7905	53.4301	0.926523	0.213339	2000	0.46935	0.0103281	0.0267206
3	0.529592	0.512311	2.11917	0.328616	31.2395	14.6469	18.2956	0.879423	0.0934549	2000	0.381562	0.00683575	0.0196146
4	0.558341	0.496102	2.21879	0.404565	53.9316	46.9695	50.9232	0.92973	0.304278	2000	0.636631	0.0123345	0.0274001
5	0.516142	0.475369	0.905017	0.371526	139.338	108.115	114.996	0.958447	0.114769	2000	0.523372	0.00757527	0.0185596
6	0.533996	0.524148	-0.350342	0.382721	18.1874	10.4546	14.0448	0.866204	0.222796	2000	0.533412	0.0105545	0.0256143
7	0.517686	0.488322	2.23188	0.370616	15.087	11.2885	12.5954	0.879494	0.284142	2000	0.515051	0.0119194	0.0294376
8	0.539214	0.472153	2.2238	0.389539	29.0896	20.1026	21.8293	0.969032	0.0638713	2000	0.563136	0.00565116	0.0133477
9	0.558821	0.53383	0.904787	0.344454	11.5689	9.58706	8.2208	0.96919	0.0456055	2000	0.440983	0.00477522	0.0127455
10	0.54337	0.542938	4.10816	0.350079	41.6802	30.9426	36.4697	0.953808	0.108513	2000	0.465306	0.00736589	0.0191395
11	0.565214	0.538299	5.3161	0.358022	30.3132	28.6384	22.4461	0.959133	0.107019	2000	0.489735	0.00731503	0.0185272
12	0.538292	0.480159	-0.274433	0.379805	24.0923	20.0106	22.1212	0.978667	0.0668289	2000	0.556423	0.00578052	0.0137353
13	0.510534	0.498175	2.18554	0.318227	24.0229	12.6444	18.0504	0.892299	0.116804	2000	0.366221	0.00764212	0.0223829
14	0.515953	0.505571	5.9133	0.372245	186.205	157.571	137.199	0.937408	0.172563	2000	0.523311	0.00928879	0.022759
15	0.524131	0.544128	-2.1766	0.351311	116.463	86.1078	100.065	0.955235	0.103193	2000	0.467453	0.00718306	0.0186215
16	0.547398	0.502843	1.0143	0.394292	10.9523	8.53711	11.2848	0.915158	0.256281	2000	0.595673	0.0113199	0.0259965
17	0.53525	0.468309	4.07422	0.500514	1.51051	0.723098	0.545256	0.878197	0.302404	2000	0.490599	0.0122964	0.0311165
18	0.527894	0.561284	2.85113	0.429171	30.963	18.954	24.2144	0.876544	0.320154	2000	0.678126	0.0126521	0.0272323
19	0.545957	0.494186	4.84786	0.395829	4.30309	4.06123	4.63605	0.939518	0.105898	2000	0.587134	0.00727662	0.016832
20	0.547994	0.509594	3.39436	0.411947	34.9483	22.3895	30.1664	0.944603	0.144927	2000	0.633218	0.00851254	0.0189608
21	0.537303	0.49885	-0.284182	0.38949	42.1387	33.5841	27.8015	0.934906	0.148051	2000	0.56388	0.0086038	0.0203082
22	0.517252	0.494195	6.07316	0.344419	32.6708	23.7326	25.213	0.949285	0.0952649	2000	0.443405	0.00690163	0.0183707
23	0.490864	0.48316	0.901925	0.333787	11.0408	7.86216	12.3452	0.915496	0.17718	2000	0.42617	0.00941224	0.025555
24	0.453209	0.42457	3.41429	0.311656	19.2908	14.2359	18.5521	0.915591	0.163895	2000	0.370767	0.00905248	0.0263507
25	0.416683	0.437252	0.186544	0.295712	46.5357	32.8558	40.8646	0.88631	0.191554	2000	0.329483	0.00978658	0.0302197
26	0.446557	0.414693	0.936641	0.304364	21.3057	19.1315	16.7272	0.940794	0.109564	2000	0.353528	0.00740148	0.0220639
27	0.418845	0.428013	0.651695	0.287963	9.03605	6.18215	9.78078	0.866359	0.181128	2000	0.312788	0.00951651	0.0301598
28	0.513598	0.472338	2.31807	0.331728	13.9242	8.81716	12.6669	0.786413	0.377181	2000	0.40805	0.0137328	0.0381047
29	0.491772	0.458336	5.00418	0.349247	11.2202	6.44103	9.52588	0.909673	0.109326	2000	0.443966	0.00739343	0.0196674
30	0.465453	0.475947	2.93063	0.298193	65.753	49.036	60.9818	0.930177	0.131191	2000	0.340566	0.0080991	0.0245986
31	0.512639	0.510111	4.16806	0.35423	9.79522	7.28561	6.35303	0.930358	0.0755526	2000	0.45514	0.00614624	0.0161478
32	0.521858	0.509989	1.89145	0.332177	26.485	14.6139	17.4724	0.895458	0.110941	2000	0.397465	0.00744784	0.020939
33	0.515473	0.47986	3.84616	0.351139	12.7497	8.73331	10.9336	0.928759	0.120033	2000	0.458641	0.00774703	0.0202756
34	0.536159	0.559349	4.54924	0.363624	23.6479	22.4411	15.2689	0.883232	0.288342	2000	0.495851	0.0120071	0.030223
35	0.492215	0.494458	3.95547	0.404193	1.9015	0.955893	0.73327	0.877813	0.125352	2000	0.380665	0.00791681	0.0227433
36	0.49883	0.519402	1.62645	0.340773	5.47199	4.82588	5.51931	0.86564	0.213729	2000	0.435823	0.0103375	0.0277547
37	0.563696	0.544364	5.61954	0.348037	32.1002	29.517	25.2801	0.983694	0.0400102	2000	0.464905	0.00447271	0.0116269
38	0.530139	0.475062	6.23546	0.350909	26.9472	19.1257	15.6609	0.915793	0.116709	2000	0.446603	0.00763902	0.0202606
39	0.603543	0.552691	1.17079	0.355077	27.6034	24.5959	16.8943	0.84016	0.337009	2000	0.468178	0.0129809	0.033626
40	0.563347	0.515647	1.88901	0.425702	1.57488	0.902679	1.04289	0.919484	0.108755	2000	0.41939	0.00737412	0.0201825
41	0.5913	0.535155	0.00315917	0.358274	11.1703	9.27786	7.41207	0.871527	0.21147	2000	0.472734	0.0102827	0.0265079
42	0.494578	0.491951	3.7643	0.329184	13.8451	9.19087	11.4041	0.957291	0.0575673	2000	0.401206	0.00536504	0.0150129
43	0.573695	0.549049	4.52843	0.409113	0.659653	1.8029	1.61625	0.781762	0.236399	2000	0.441759	0.010872	0.0289928
44	0.545553	0.573961	4.94282	0.345679	15.77	8.63895	11.9596	0.871075	0.154126	2000	0.431828	0.00877855	0.0236778
45	0.606933	0.531459	2.63021	0.345976	148.78	108.036	129.568	0.914785	0.215168	2000	0.452322	0.0103723	0.0273354
46	0.491147	0.502208	2.77023	0.312606	72.7361	48.1604	61.1036	0.93505	0.107315	2000	0.365467	0.00732513	0.0214766
47	0.456597	0.464306	0.865284	0.305743	37.8721	24.8595	28.1705	0.958781	0.0526997	2000	0.345259	0.00513321	0.0154843
48	0.669742	0.57632	4.89892	0.376061	3.97334	3.1451	5.98402	0.832172	0.348513	2000	0.534488	0.0132006	0.0320037
49	0.505536	0.480865	1.87367	0.344419	51.3798	37.4396	29.2899	0.951905	0.0642373	2000	0.432595	0.00566733	0.0152726
50	0.565069	0.547068	5.61592	0.359561	153.405	146.876	127.705	0.960837	0.131625	2000	0.50225	0.00811251	0.0202894
51	0.539377	0.482963	4.66141	0.333047	40.0179	22.8063	29.9892	0.89368	0.146253	2000	0.404652	0.00855141	0.0238272
52	0.496873	0.469539	3.78326	0.308205	99.1504	86.6802	66.0519	0.947113	0.0901205	2000	0.356622	0.00671269	0.0199236
53	0.501869	0.468347	1.01041	0.359917	8.44621	6.92272	5.42993	0.948694	0.0575841	2000	0.471074	0.00536582	0.0138569
54	0.539829	0.524012	1.95028	0.362098	83.5616	51.1124	66.329	0.91243	0.172481	2000	0.483633	0.00928657	0.0236686
55	0.560432	0.539131	0.863085	0.339025	91.0533	65.7685	86.0155	0.944802	0.135651	2000	0.438314	0.00823563	0.0220485
56	0.487555	0.490122	-2.39244	0.339736	106.35	62.8326	75.5743	0.9543	0.0632575	2000	0.421261	0.00562395	0.0153582
57	0.513868	0.539633	1.65503	0.325375	13.3217	9.69909	8.3474	0.93674	0.0642409	2000	0.385301	0.00566749	0.0161832
58	0.485046	0.494469	2.58732	0.320987	48.0421	30.2312	38.2669	0.914161	0.128757	2000	0.381192	0.00802363	0.0230342
59	0.502406	0.460765	4.66698	0.318765	12.5999	8.28413	10.6031	0.928662	0.0906047	2000	0.37578	0.0067307	0.0194611
60	0.509907	0.455479	4.31793	0.430936	1.60358	0.96583	1.06419	0.92179	0.106633	2000	0.440065	0.00730183	0.0195096
61	0.531018	0.51008	4.8665	0.340665	14.2232	10.9175	9.72418	0.927158	0.103949	2000	0.428211	0.00720932	0.0195272
62	0.515035	0.531447	4.24343	0.315142	43.7245	26.6752	34.3159	0.940511	0.0783369	2000	0.365978	0.00625847	0.0183365
63	0.563513	0.54467	2.49372	0.325282	29.5366	19.65	18.3561	0.903068	0.117858	2000	0.384772	0.00767654	0.021935
64	0.51627	0.534149	1.55264	0.356782	52.26	36.4594	30.8883	0.920873	0.117007	2000	0.46387	0.00764876	0.0199053
65	0.606998	0.587378	3.89457	0.367835	22.2689	12.7013	14.635	0.912829	0.111536	2000	0.487756	0.00746779	0.0189525
66	0.483636	0.519705	2.95315	0.356189	33.7258	25.4088	20.1342	0.915175	0.136151	2000	0.464874	0.00825079	0.0214488
67	0.502566	0.491416	4.55108	0.355238	16.9457	12.5253	10.8091	0.947491	0.0751258	2000	0.462268	0.00612886	0.0159774
68	0.531439	0.523409	-0.526234	0.34139	53.9513	40.8225	31.9297	0.854734	0.242002	2000	0.427669	0.0110001	0.0298137
69	0.484919	0.486042	-0.0472548	0.400166	-0.375975	2.1864	2.21224	0.959167	0.0451921	2000	0.415145	0.00475353	0.0130765
70	0.519068	0.529546	0.864443	0.336559	23.4049	13.9789	19.0589	0.921026	0.117307	2000	0.416971	0.00765857	0.0210218
71	0.504535	0.517676	1.68296	0.323592	10.184	7.89801	6.3531	0.921589	0.0744864	2000	0.380227	0.00610272	0.0175419
72	0.478625	0.508585	4.53	0.319277	23.1542	16.9745	13.0189	0.926532	0.0796444	2000	0.370129	0.00631048	0.0183849
73	0.480091	0.483953	3.61963	0.345699	22.9844	11.0843	16.861	0.810186	0.222979	2000	0.427898	0.0105589	0.0286102
74	0.538018	0.507893	4.94044	0.365283	8.798	6.33719	7.85132	0.947127	0.0862594	2000	0.495861	0.00656732	0.0165304
75	0.509742	0.498617	0.103607	0.333684	23.0407	14.2078	16.0318	0.926206	0.0912525	2000	0.405969	0.00675472	0.0187904
76	0.494997	0.46751	1.20496	0.316251	6.95125	5.51381	4.90753	0.919818	0.0632922	2000	0.362413	0.00562549	0.0165628
77	0.542062	0.514193	-0.0659754	0.346036	2.66965	1.83742	6.07525	0.916012	0.0901731	2000	0.440242	0.00671465	0.0179371
78	0.543734	0.535166	3.93376	0.330079	21.2158	11.6044	15.0663	0.899606	0.109752	2000	0.393751	0.00740784	0.0209245
79	0.531855	0.516861	1.26563	0.339788	8.67854	6.38326	8.40521	0.922062	0.128469	2000	0.433948	0.00801465	0.0215646
80	0.474531	0.460371	0.745839	0.335169	11.4404	8.05613	6.22448	0.856983	0.121323	2000	0.400986	0.00778854	0.0218005
81	0.525696	0.535491	0.248089	0.325992	21.2584	11.7538	16.3155	0.933076	0.0747658	2000	0.386038	0.00611415	0.017442
82	0.521116	0.484339	6.04601	0.317985	7.10681	4.35024	6.44611	0.921732	0.0623495	2000	0.36604	0.00558344	0.0163573
83	0.537573	0.52928	5.16106	0.335816	15.3539	10.1747	11.774	0.956076	0.059287	2000	0.415442	0.00544459	0.0149722
84	0.582611	0.565395	4.4915	0.432945	1.99422	0.671132	0.973749	0.865005	0.153167	2000	0.439622	0.0087512	0.0233939
85	0.537051	0.539787	2.98367	0.335311	19.9507	18.4079	11.5791	0.919216	0.125488	2000	0.416608	0.00792111	0.0217519
86	0.471984	0.46763	-0.015055	0.320477	14.0636	11.2409	8.52106	0.816551	0.234867	2000	0.37533	0.0108367	0.0313519
87	0.522826	0.52885	5.28803	0.366023	35.24	28.0294	23.7048	0.923214	0.155424	2000	0.49811	0.00881543	0.0221389
88	0.54899	0.507824	2.13898	0.378719	19.262	14.371	10.9317	0.895936	0.158422	2000	0.520806	0.00890004	0.0218589
89	0.503285	0.488267	0.0512744	0.326835	39.9082	23.4641	28.0354	0.896531	0.131231	2000	0.388558	0.00810035	0.023033
90	0.532653	0.535111	1.37057	0.345862	19.2012	11.2432	16.3445	0.895724	0.16649	2000	0.439073	0.00912388	0.0244054
91	0.490035	0.486854	2.63631	0.349899	35.8548	20.0379	25.8485	0.922445	0.103103	2000	0.444459	0.00717994	0.0190888
92	0.471724	0.469151	-0.0408039	0.334206	28.3565	19.5155	17.3633	0.93894	0.0763597	2000	0.406768	0.00617898	0.0171719
93	0.503242	0.501213	2.52069	0.315622	25.1469	15.4977	19.869	0.904806	0.127007	2000	0.366213	0.00796892	0.0233404
94	0.550243	0.541232	3.96983	0.320989	12.9564	11.9746	10.0931	0.910342	0.174979	2000	0.391162	0.00935357	0.0265078
95	0.607986	0.578986	4.53379	0.489487	1.20837	1.1091	1.04148	0.961173	0.100906	2000	0.534405	0.00710301	0.017222
96	0.509199	0.52372	0.216058	0.327594	148.518	127.008	106.962	0.96739	0.0633458	2000	0.40559	0.00562787	0.015663
97	0.573019	0.52382	6.09291	0.35447	23.0648	20.3942	18.8446	0.966868	0.0873781	2000	0.481403	0.00660977	0.0168852
98	0.515306	0.523497	1.46169	0.358208	12.7678	8.14234	10.697	0.900349	0.160326	2000	0.472686	0.00895339	0.0230821
99	0.544254	0.507047	-0.0436934	0.34175	12.7557	11.1632	8.87246	0.917884	0.141207	2000	0.436223	0.0084026	0.0225493
100	0.601118	0.594241	3.64851	0.37221	18.6777	16.9352	12.6399	0.890819	0.267299	2000	0.520076	0.0115607	0.0284135
101	0.507102	0.51476	3.21549	0.342943	32.3558	18.2802	23.8715	0.864748	0.19106	2000	0.427759	0.00977396	0.0264878
102	0.595861	0.557535	1.81745	0.428713	1.16093	1.08925	1.22308	0.943675	0.110482	2000	0.419926	0.00743243	0.0203291
103	0.502655	0.514947	2.79392	0.303202	71.0368	43.1295	56.3171	0.905592	0.126888	2000	0.338996	0.00796516	0.0242478
104	0.479536	0.490826	3.9573	0.327243	22.3951	12.8632	14.1216	0.949144	0.0468522	2000	0.385129	0.00484005	0.0138236
105	0.582589	0.577327	1.49019	0.368197	218.945	180.671	155.733	0.909106	0.230512	2000	0.509558	0.0107357	0.0266569
106	0.500774	0.512743	1.61772	0.302038	49.4679	33.028	40.6664	0.92838	0.106736	2000	0.340509	0.00730533	0.0221897
107	0.517488	0.529264	1.20478	0.317325	41.5945	34.3883	27.5569	0.936342	0.102625	2000	0.375707	0.00716327	0.0207139
108	0.558732	0.555025	3.95545	0.356838	9.31523	6.71536	10.2652	0.898619	0.234472	2000	0.484898	0.0108276	0.0275601
109	0.52177	0.54578	6.27908	0.351739	1.26324	1.7172	4.02628	0.819179	0.269219	2000	0.461359	0.0116021	0.0302756
110	0.549231	0.526555	5.00405	0.367903	12.8176	10.7008	8.3038	0.927532	0.121756	2000	0.499488	0.00780245	0.0195679
111	0.454131	0.471401	2.07846	0.296982	12.9464	7.34722	10.0339	0.854576	0.129834	2000	0.319087	0.0080571	0.0252813
112	0.519092	0.517812	1.95009	0.302663	13.1509	10.8496	8.01094	0.869483	0.146679	2000	0.336018	0.00856386	0.0261857
113	0.559937	0.55557	-0.339727	0.362271	15.0193	12.9523	17.4386	0.895657	0.411936	2000	0.520391	0.0143516	0.0352623
114	0.482824	0.542587	4.01638	0.321356	71.6332	63.8876	56.9992	0.949327	0.117934	2000	0.395521	0.007679	0.0216419
115	0.503272	0.512858	0.0818104	0.299179	27.6122	25.8027	21.5573	0.89221	0.218306	2000	0.342365	0.0104476	0.0316481
116	0.51215	0.522187	6.2643	0.29661	21.2453	20.9435	13.7332	0.853044	0.249941	2000	0.331525	0.011179	0.0344128
117	0.52035	0.52027	5.19543	0.283624	18.572	15.0048	11.6075	0.925398	0.0773863	2000	0.296325	0.00622038	0.0202539
118	0.559507	0.525275	2.51243	0.360549	53.3451	35.9922	38.289	0.942595	0.104795	2000	0.48042	0.00723862	0.0185106
119	0.524534	0.506823	2.64963	0.316822	41.1045	31.1079	35.3516	0.938959	0.122397	2000	0.381032	0.00782294	0.0224628
120	0.553288	0.523781	4.02001	0.377958	1.56319	1.03233	0.866543	0.938818	0.0746633	2000	0.327649	0.00610997	0.0189195
121	0.573476	0.551582	1.10328	0.337943	10.9136	7.69612	9.76144	0.93193	0.106991	2000	0.426659	0.00731405	0.0198469
122	0.57234	0.539798	2.58609	0.342882	8.59538	5.71294	7.29858	0.917456	0.0988154	2000	0.430469	0.00702906	0.018989
123	0.552916	0.512434	4.46608	0.330953	5.48884	4.10905	6.47148	0.890057	0.157936	2000	0.411639	0.00888638	0.0245494
124	0.57476	0.573696	1.2531	0.358682	7.36331	5.18178	6.71669	0.938842	0.0804953	2000	0.474377	0.0063441	0.0163261
125	0.531176	0.542102	1.72533	0.366105	1.31361	1.39453	4.7379	0.899567	0.133779	2000	0.48419	0.0081786	0.0208327
126	0.566834	0.519301	2.55854	0.325118	15.8945	12.3774	9.5596	0.8955	0.122784	2000	0.387028	0.00783531	0.0223234
127	0.528144	0.547173	4.12681	0.330211	11.9953	10.8732	7.34413	0.904702	0.126898	2000	0.40292	0.0079655	0.0222422
128	0.516875	0.535066	1.14231	0.334203	8.75576	5.39411	8.54875	0.942691	0.0690431	2000	0.411461	0.0058755	0.0162351
129	0.547653	0.54369	3.84665	0.322948	9.84107	6.55391	9.14934	0.917839	0.111205	2000	0.387392	0.00745672	0.0212348
130	0.522113	0.51685	4.29493	0.398197	1.59566	0.888787	1.20813	0.890307	0.146055	2000	0.37898	0.0085456	0.0246042
131	0.519425	0.509145	4.76647	0.347787	8.66057	5.38593	6.4129	0.918571	0.0731825	2000	0.434726	0.00604907	0.0162613
132	0.568574	0.550575	4.8416	0.350221	17.1067	12.4453	16.3955	0.932117	0.160234	2000	0.466543	0.00895082	0.0232269
133	0.545787	0.552898	-2.55158	0.354531	3.16118	2.63686	6.1609	0.897524	0.20407	2000	0.484959	0.0101012	0.0257097
134	0.551883	0.51496	4.14747	0.424194	0.0077426	1.99543	1.99816	0.908552	0.0789643	2000	0.483715	0.00628348	0.0160133
135	0.545261	0.51843	3.83301	0.331257	12.0378	8.62677	9.5007	0.832777	0.262221	2000	0.406457	0.0114503	0.0318336
136	0.49297	0.481343	1.30827	0.286533	6.01862	6.94444	4.16786	0.903381	0.0960604	2000	0.306435	0.00693038	0.0221903
137	0.527962	0.509483	1.3935	0.320438	14.1015	11.5645	8.7986	0.933122	0.0826636	2000	0.377761	0.00642898	0.0185399
138	0.541013	0.519781	-1.14133	0.349007	360.318	241.278	275.514	0.948566	0.0932233	2000	0.45277	0.00682727	0.0179839
139	0.538844	0.503882	-2.71336	0.322708	59.3458	41.8233	48.1999	0.937056	0.112839	2000	0.390231	0.00751128	0.0213122
140	0.518626	0.538074	3.76259	0.318953	8.94584	9.43142	6.74211	0.910906	0.157073	2000	0.387108	0.00886209	0.0252461
141	0.527172	0.539914	4.90762	0.310753	18.5835	11.6248	13.6155	0.928381	0.0781876	2000	0.353323	0.0062525	0.0186442
142	0.539224	0.541215	0.125836	0.341856	10.2839	9.70377	6.32803	0.896036	0.148587	2000	0.431498	0.00861936	0.0232573
143	0.535171	0.53867	0.0651925	0.337711	20.1722	14.9395	13.8565	0.947564	0.0767828	2000	0.421524	0.00619608	0.0169153
144	0.51105	0.492272	1.1741	0.334204	58.7152	35.016	45.8841	0.920351	0.119861	2000	0.410862	0.00774149	0.0214068
145	0.542003	0.514569	2.49007	0.356168	20.4155	13.6134	15.5679	0.916033	0.150178	2000	0.468348	0.00866538	0.0224429
146	0.571108	0.53833	5.67302	0.33716	10.7005	8.89641	6.622	0.916612	0.0999695	2000	0.415911	0.00706999	0.0194309
147	0.52917	0.583894	4.11317	0.333254	8.25583	6.9453	5.97432	0.921767	0.0957045	2000	0.409306	0.00691753	0.0191647
148	0.562332	0.53163	3.68668	0.349344	5.77791	6.51356	4.45487	0.904238	0.156456	2000	0.459049	0.00884466	0.0231381
149	0.517507	0.490309	2.60698	0.314895	15.8259	13.2138	9.02182	0.873647	0.15189	2000	0.363218	0.00871463	0.0256295
150	0.598834	0.566599	1.26144	0.352759	21.6267	16.5597	13.3083	0.912778	0.136006	2000	0.456658	0.00824639	0.0216293
151	0.503739	0.500814	4.75863	0.363725	1.12076	1.40143	1.53703	0.902563	0.0713216	2000	0.341567	0.00597166	0.0181106
152	0.492244	0.465242	2.10011	0.289632	11.7264	7.138	10.5283	0.936189	0.0625068	2000	0.309258	0.00559048	0.0178182
153	0.502481	0.495621	3.74828	0.316925	58.7773	46.6795	43.2926	0.979204	0.0350089	2000	0.377815	0.00418383	0.0120645
154	0.562012	0.582276	5.35573	0.365072	153.107	147.083	118.557	0.959219	0.128738	2000	0.513768	0.00802302	0.0198394
155	0.505748	0.531119	1.7346	0.347224	286.269	229.448	190.951	0.969747	0.0584731	2000	0.449251	0.00540708	0.0142986
156	0.546689	0.523226	0.894956	0.332006	33.7971	40.9919	29.3621	0.960893	0.152213	2000	0.441502	0.0087239	0.0232712
157	0.473942	0.458226	1.87111	0.321479	4.36335	7.89611	2.1491	0.842892	0.136642	2000	0.374888	0.00826566	0.0239278
158	0.55994	0.500853	-0.178498	0.333903	20.6418	13.919	16.62	0.923095	0.132161	2000	0.414371	0.008129	0.022383
159	0.521756	0.520995	3.91715	0.29997	74.0029	50.9963	55.7392	0.941673	0.0818912	2000	0.334366	0.00639887	0.0196141
160	0.580143	0.530619	4.83202	0.375442	18.6347	12.0721	15.3484	0.935427	0.126073	2000	0.522572	0.00793956	0.019467
161	0.528786	0.556736	0.330724	0.34022	16.4605	21.8116	14.4987	0.898806	0.43417	2000	0.468654	0.0147338	0.0381473
162	0.455092	0.468137	1.65582	0.313695	12.9691	11.1182	7.36956	0.895207	0.111311	2000	0.35965	0.00746027	0.0220491
163	0.48699	0.491956	-5.51266	0.326333	4.41814	2.63517	7.28098	0.824244	0.212617	2000	0.393626	0.0103106	0.0291284
164	0.491434	0.467552	5.04185	0.31443	25.3273	21.5479	18.1956	0.961676	0.063723	2000	0.372543	0.0056446	0.0163915
165	0.511438	0.497938	-0.101883	0.352946	8.13169	5.1591	6.70015	0.939737	0.0616418	2000	0.45172	0.00555166	0.0146407
166	0.579117	0.528913	6.18229	0.353439	43.5341	31.062	45.312	0.912048	0.260084	2000	0.48022	0.0114036	0.0291674
167	0.548714	0.519548	2.49466	0.357398	68.4699	48.43	57.6401	0.944014	0.131303	2000	0.481059	0.00810255	0.0207061
168	0.537694	0.510605	1.18835	0.333748	32.7954	23.0931	27.7533	0.907441	0.185026	2000	0.418897	0.00961836	0.0263404
169	0.480196	0.482003	2.92583	0.304412	31.8765	21.4108	26.5809	0.93821	0.089931	2000	0.346641	0.00670563	0.0201871
170	0.479759	0.478728	5.76411	0.299623	21.1182	19.0638	15.3483	0.901014	0.167815	2000	0.339813	0.00916009	0.0278519
171	0.513001	0.492642	0.65222	0.356073	8.62354	6.54058	7.14792	0.968624	0.0455853	2000	0.469978	0.00477417	0.0123434
172	0.537803	0.535834	5.40305	0.354458	16.6599	11.3043	14.1199	0.899866	0.190629	2000	0.467817	0.00976292	0.0252998
173	0.518019	0.505187	2.42795	0.317083	102.718	83.919	73.0665	0.9374	0.113386	2000	0.378124	0.00752948	0.0217032
174	0.567382	0.534632	3.35985	0.342763	13.2103	9.60737	10.9161	0.93223	0.115128	2000	0.438592	0.00758708	0.0203057
175	0.466997	0.440145	0.955155	0.28162	7.29824	7.50043	5.35305	0.936954	0.0667644	2000	0.297442	0.00577773	0.0187772
176	0.504979	0.475698	1.82763	0.284141	11.8839	8.44315	9.26635	0.907602	0.0925761	2000	0.29831	0.00680353	0.0220788
177	0.547427	0.500852	4.42318	0.288096	9.6426	6.88459	8.61644	0.885866	0.129791	2000	0.309159	0.00805577	0.0256798
178	0.462766	0.474412	3.18228	0.310113	14.9451	8.61791	12.9031	0.873945	0.148228	2000	0.352548	0.00860895	0.025699
179	0.55791	0.5363	5.02365	0.330089	31.62	23.3304	19.2566	0.851178	0.218145	2000	0.398867	0.0104438	0.0293102
180	0.545015	0.539865	1.85779	0.329481	46.6171	33.0101	42.0316	0.906896	0.205836	2000	0.411007	0.0101449	0.0280477
181	0.523482	0.519565	1.82751	0.288627	86.3388	73.9908	64.5202	0.86915	0.231789	2000	0.315606	0.0107654	0.0339652
182	0.582199	0.543822	2.46872	0.35104	59.519	41.233	43.968	0.933255	0.126479	2000	0.457371	0.00795233	0.0208418
183	0.551582	0.498933	1.02632	0.307865	19.1504	11.9484	16.9105	0.900786	0.142338	2000	0.352495	0.00843617	0.0251851
184	0.46014	0.452811	5.29619	0.264775	26.9761	15.0808	23.5332	0.806347	0.206338	2000	0.257488	0.0101572	0.035479
185	0.525535	0.514873	3.10224	0.336033	12.2852	7.02136	11.1352	0.899886	0.132637	2000	0.414339	0.00814361	0.0224241
186	0.558634	0.547189	0.357759	0.333523	14.689	12.4082	9.02534	0.83792	0.247343	2000	0.409301	0.0111208	0.0308098
187	0.514039	0.513094	1.3544	0.34329	0.900837	1.55196	1.41974	0.863428	0.131695	2000	0.292373	0.00811464	0.0265996
188	0.526043	0.551817	0.408676	0.317226	26.582	23.3074	19.0172	0.858901	0.271295	2000	0.378721	0.0116468	0.0335445
189	0.499077	0.489902	5.65556	0.278622	24.0123	18.9734	16.8928	0.904527	0.120782	2000	0.289254	0.00777117	0.0256107
190	0.518258	0.506411	-0.613295	0.338157	66.2333	47.2673	38.2866	0.922819	0.104351	2000	0.416513	0.00722326	0.0198378
191	0.527414	0.526652	5.21293	0.325415	20.75	15.3485	11.0823	0.91465	0.0882183	2000	0.382756	0.00664147	0.0190273
192	0.559843	0.53332	4.19119	0.313942	32.7243	21.0443	17.3792	0.95371	0.0399463	2000	0.353608	0.00446913	0.013321
193	0.537253	0.524954	5.81929	0.344408	22.3403	16.7215	17.9853	0.889259	0.233046	2000	0.44572	0.0107946	0.0286582
194	0.530669	0.562148	5.495	0.338244	23.5057	12.5952	16.128	0.890575	0.120074	2000	0.412048	0.00774836	0.0213949
195	0.486469	0.47892	0.82579	0.321683	36.2829	27.9582	23.8719	0.959551	0.0601047	2000	0.383667	0.005482	0.0156869
196	0.519743	0.507096	4.88253	0.336089	20.7381	14.9153	10.9932	0.859121	0.160592	2000	0.406738	0.00896081	0.0249038
197	0.532931	0.541919	5.07436	0.34259	7.46253	5.1864	7.01566	0.92838	0.0945108	2000	0.43363	0.00687426	0.0185029
198	0.524699	0.523094	0.82535	0.332294	10.4133	7.12896	10.4002	0.931106	0.117262	2000	0.414733	0.00765709	0.0210743
199	0.55465	0.528035	2.86756	0.30615	36.9988	27.7269	22.572	0.929181	0.083969	2000	0.34414	0.00647954	0.0195772
200	0.524082	0.508855	2.56327	0.328518	71.3484	38.5158	53.9588	0.902049	0.131892	2000	0.392497	0.00812071	0.0229748
201	0.539039	0.533884	1.0551	0.319759	39.0424	21.1392	25.8842	0.908604	0.0922975	2000	0.367905	0.00679329	0.0198512
202	0.533578	0.518549	1.45849	0.297856	10.8235	10.1024	6.85265	0.909824	0.103764	2000	0.328986	0.0072029	0.0222584
203	0.533481	0.53236	-1.27472	0.356852	61.2917	46.1338	35.9286	0.889095	0.190564	2000	0.465944	0.00976125	0.0253463
204	0.577203	0.552477	1.31947	0.414937	1.05746	1.32879	1.20931	0.942657	0.0978039	2000	0.402791	0.00699299	0.0195298
205	0.541713	0.529833	1.25303	0.320227	10.8362	9.21841	10.5049	0.94689	0.105041	2000	0.394844	0.00724711	0.0204422
206	0.512292	0.545947	-0.706669	0.328374	62.2215	52.122	46.2246	0.915317	0.180044	2000	0.407942	0.00948801	0.02633
207	0.540929	0.520616	6.13799	0.329591	6.55509	6.99543	3.74974	0.803869	0.206636	2000	0.393776	0.0101645	0.0287103
208	0.552584	0.523912	1.24647	0.315113	52.3851	41.1589	39.0694	0.940604	0.102654	2000	0.373106	0.0071643	0.0207889
209	0.488798	0.465622	0.211946	0.255581	17.2373	13.315	15.3191	0.953701	0.0548378	2000	0.248082	0.00523631	0.0186338
210	0.549926	0.516449	4.19331	0.304596	11.3649	10.3745	5.94208	0.83416	0.159211	2000	0.336855	0.0089222	0.0272474
211	0.483816	0.459143	4.58399	0.259929	8.40902	6.32682	8.16917	0.941904	0.0554183	2000	0.254355	0.00526395	0.0184998
212	0.534229	0.524465	2.66064	0.341082	39.2839	27.7821	21.7643	0.87511	0.163349	2000	0.421827	0.00903738	0.0246633
213	0.499238	0.530243	3.27166	0.320276	131.316	74.1865	91.2224	0.931673	0.0796559	2000	0.372508	0.00631094	0.0183274
214	0.561297	0.52708	2.24659	0.338675	7.20936	8.41484	4.16984	0.839742	0.221728	2000	0.421985	0.0105292	0.0287291
215	0.514371	0.516227	2.10917	0.303214	19.0283	15.9287	15.0333	0.951123	0.0803468	2000	0.34823	0.00633825	0.0190376
216	0.546854	0.550691	-6.03424	0.290336	166.805	101.616	129.864	0.950476	0.0572057	2000	0.310915	0.00534817	0.0170004
217	0.493393	0.472245	3.53216	0.269304	13.958	11.9884	9.61365	0.901479	0.10508	2000	0.27019	0.00724846	0.0247164
218	0.5458	0.539507	1.03902	0.301987	103.429	58.1734	67.1055	0.864604	0.14127	2000	0.328858	0.00840446	0.0259765
219	0.468778	0.48345	6.26938	0.300735	19.9117	14.3366	12.721	0.911218	0.0941926	2000	0.331027	0.00686267	0.0211415
220	0.556108	0.513931	2.68101	0.333688	52.5176	35.6035	35.4914	0.947791	0.075562	2000	0.40938	0.00614663	0.0170274
221	0.494692	0.516212	5.60219	0.319873	21.8567	17.1989	20.5705	0.8839	0.272408	2000	0.392595	0.0116706	0.033014
222	0.595505	0.606493	2.60513	0.364414	13.4822	9.81522	8.55127	0.925625	0.103523	2000	0.483518	0.00719456	0.0183389
223	0.545366	0.506269	4.32599	0.396608	1.12849	1.18821	1.34198	0.942156	0.0827976	2000	0.373515	0.00643419	0.0186601
224	0.527454	0.501878	5.13886	0.320068	23.2063	14.0947	18.2346	0.900748	0.132896	2000	0.376495	0.00815157	0.0235471
225	0.53967	0.505919	5.27434	0.283789	32.5069	26.0187	19.1948	0.892503	0.117589	2000	0.296206	0.00766776	0.0249716
226	0.525673	0.523903	4.93048	0.313889	16.2148	14.0398	8.81515	0.88016	0.139609	2000	0.359838	0.0083549	0.0246867
227	0.539375	0.512889	0.758929	0.426285	1.26782	1.01405	1.14384	0.947047	0.0998186	2000	0.412394	0.00706465	0.0194989
228	0.505281	0.497138	1.24496	0.315375	20.4638	14.7081	12.9866	0.942635	0.0652681	2000	0.364091	0.00571262	0.0167805
229	0.550765	0.521432	0.136302	0.304101	169.383	126.857	118.906	0.960212	0.0569206	2000	0.344384	0.00533482	0.0161129
230	0.536184	0.513549	5.15525	0.306022	28.9963	19.721	14.7241	0.930573	0.056334	2000	0.33601	0.00530726	0.0162282
231	0.530322	0.540395	1.48362	0.332895	31.6047	24.5614	17.5585	0.918988	0.106919	2000	0.404497	0.00731159	0.0203765
232	0.528703	0.506617	-0.0434688	0.307946	365.211	264.954	292.488	0.972934	0.0458188	2000	0.356784	0.00478637	0.014203
233	0.492067	0.478536	1.46553	0.318392	46.6428	39.0088	31.4772	0.973868	0.0432328	2000	0.379734	0.00464934	0.0133729
234	0.545534	0.502851	1.12301	0.316818	13.4447	8.28109	10.5403	0.852648	0.175594	2000	0.366289	0.00937002	0.0274412
235	0.518938	0.491851	2.39472	0.294081	67.5113	38.1896	52.7847	0.917619	0.0912622	2000	0.316706	0.00675508	0.0212754
236	0.531388	0.474034	4.85781	0.318652	13.9823	8.21106	11.0428	0.854733	0.170368	2000	0.369533	0.00922952	0.0269108
237	0.516212	0.52386	4.87743	0.323213	4.09872	2.65817	5.94412	0.850652	0.143555	2000	0.382733	0.00847217	0.0242729
238	0.496793	0.500726	1.32825	0.287171	17.7123	14.0218	12.4183	0.943363	0.0679708	2000	0.306811	0.0058297	0.0186546
239	0.53242	0.491414	3.7268	0.327738	23.4827	13.5193	17.1713	0.908046	0.108014	2000	0.391005	0.00734895	0.0208309
240	0.493412	0.475165	2.3047	0.275226	34.3456	26.5907	22.0285	0.897108	0.112837	2000	0.279945	0.00751122	0.0251622
241	0.499458	0.536319	0.68284	0.373245	0.0600818	1.96502	1.97717	0.906249	0.081543	2000	0.365311	0.00638526	0.018725
242	0.544711	0.476551	4.52856	0.317003	8.66096	6.95029	8.4533	0.919563	0.13548	2000	0.381571	0.00823044	0.0236162
243	0.525542	0.507609	1.22396	0.318467	82.3664	54.6793	63.4572	0.954567	0.07018	2000	0.376553	0.00592368	0.0171101
244	0.531584	0.522192	1.38882	0.296126	20.8571	16.6551	21.2457	0.914499	0.18136	2000	0.339244	0.0095226	0.0289784
245	0.539799	0.524175	0.293017	0.314956	108.733	67.0087	76.497	0.933231	0.0832395	2000	0.362756	0.00645134	0.0189853
246	0.52848	0.500228	1.80224	0.39297	1.83453	1.07359	0.838711	0.930773	0.0797613	2000	0.370181	0.00631511	0.0183971
247	0.518418	0.518671	-2.56194	0.295745	67.7395	36.2572	42.1905	0.938936	0.0488727	2000	0.313955	0.00494331	0.0156372
248	0.537507	0.522463	1.46547	0.334743	68.2588	55.8228	44.8315	0.962727	0.0656512	2000	0.417608	0.00572936	0.0157144
249	0.514567	0.529686	1.52228	0.302454	75.0968	49.8537	58.8718	0.930262	0.0977878	2000	0.340554	0.00699242	0.0212378
250	0.550569	0.528273	2.62871	0.30342	38.4066	32.1126	25.3434	0.931958	0.101779	2000	0.344233	0.00713368	0.0215507
251	0.501999	0.473417	5.23047	0.292167	32.7166	20.3446	17.7792	0.883252	0.0912052	2000	0.30573	0.00675297	0.0216472
252	0.486595	0.512536	4.13711	0.265576	35.5758	24.8285	31.2745	0.912013	0.116939	2000	0.265661	0.00764655	0.0262952
253	0.517787	0.50966	4.34786	0.33863	12.6221	8.99517	10.8985	0.951011	0.0817938	2000	0.4289	0.00639507	0.0173078
254	0.530398	0.505282	0.413932	0.328878	26.848	16.1369	20.6903	0.908713	0.126053	2000	0.397014	0.00793891	0.0223323
255	0.508953	0.492273	2.95702	0.289876	42.4097	37.9606	26.3522	0.886823	0.164341	2000	0.313709	0.0090648	0.028686
256	0.52941	0.5096	4.98439	0.311059	11.1862	10.2122	7.11974	0.858981	0.187688	2000	0.357756	0.0096873	0.0287068
257	0.52094	0.521459	4.13487	0.294257	23.2791	14.2665	16.6932	0.879524	0.128256	2000	0.316166	0.00800799	0.025243
258	0.511564	0.53311	-0.473733	0.341661	17.5341	9.94212	13.9303	0.88713	0.149908	2000	0.425662	0.0086576	0.0235201
259	0.555008	0.514697	1.47755	0.279135	579.207	460.148	384.113	0.918692	0.102653	2000	0.289808	0.00716426	0.023588
260	0.541455	0.551255	3.91813	0.350386	13.9876	7.75169	12.211	0.87184	0.17946	2000	0.448406	0.00947258	0.0250731
261	0.52447	0.538061	4.66318	0.374402	1.00131	1.42466	1.25499	0.865207	0.199342	2000	0.333285	0.00998354	0.0306515
262	0.518757	0.545351	0.252944	0.310415	21.7721	14.477	19.4948	0.886963	0.187732	2000	0.361751	0.00968844	0.0285512
263	0.535145	0.518718	3.85969	0.287337	12.9148	10.3088	7.45875	0.819082	0.170345	2000	0.299938	0.00922889	0.0298682
264	0.516491	0.498347	1.76489	0.302704	44.0187	25.3309	22.0054	0.92432	0.0532113	2000	0.325045	0.00515807	0.0160358
265	0.507431	0.505924	5.17055	0.296062	27.8365	23.5944	19.8372	0.945319	0.0825092	2000	0.330052	0.00642297	0.0198162
266	0.540751	0.509074	-3.76043	0.315367	81.537	47.3432	59.2213	0.838297	0.216917	2000	0.36286	0.0104143	0.0306434
267	0.534929	0.536603	1.50543	0.328878	27.3446	19.8948	17.2586	0.93834	0.0845775	2000	0.396871	0.00650298	0.0182963
268	0.518035	0.535382	1.67243	0.313461	14.3933	8.10294	9.97435	0.949087	0.0409775	2000	0.353528	0.00452645	0.0134934
269	0.45628	0.464582	2.63718	0.268707	19.847	10.0314	15.5371	0.770718	0.191244	2000	0.260382	0.00977866	0.0339663
270	0.522501	0.495697	6.22311	0.311042	68.5141	50.9332	43.3433	0.923112	0.104033	2000	0.356522	0.00721224	0.0214093
271	0.53422	0.529527	2.46018	0.297362	62.7063	45.1736	37.3102	0.956487	0.0469559	2000	0.323414	0.0048454	0.0151017
272	0.540914	0.532008	2.83417	0.331659	17.0891	13.7488	11.0903	0.940205	0.0866156	2000	0.406768	0.00658086	0.0182888
273	0.518831	0.518463	4.64233	0.410494	0.892542	1.54897	1.39381	0.872761	0.190368	2000	0.414553	0.00975623	0.0268576
274	0.55086	0.5473	1.3231	0.324075	11.5339	10.1639	7.39277	0.927955	0.0939549	2000	0.38815	0.00685401	0.0194993
275	0.54042	0.511602	0.117187	0.327205	57.4054	27.6323	42.3681	0.917469	0.0890798	2000	0.385282	0.00667382	0.0190572
276	0.549408	0.497875	0.89353	0.331614	9.61881	7.63702	6.48419	0.948265	0.0560435	2000	0.40239	0.00529356	0.014791
277	0.530377	0.508131	5.75938	0.33512	14.88	8.50908	10.0868	0.922665	0.0755666	2000	0.403681	0.00614681	0.0171477
278	0.514064	0.513191	0.842395	0.330607	8.5597	6.57914	7.15217	0.946783	0.0709755	2000	0.406	0.00595716	0.0165711
279	0.545625	0.507716	3.07323	0.322808	55.2227	29.2581	32.2059	0.960781	0.0328447	2000	0.371884	0.00405245	0.0117785
280	0.52718	0.516848	3.93347	0.303223	32.4765	17.5033	23.7896	0.894814	0.105618	2000	0.333108	0.00726698	0.022317
281	0.525716	0.539772	4.62578	0.406202	1.22076	1.30527	1.19283	0.917747	0.112981	2000	0.397548	0.007516	0.0211284
282	0.527339	0.54184	0.290577	0.328683	44.6015	27.3566	23.8303	0.896415	0.103267	2000	0.38669	0.00718564	0.0204814
283	0.534346	0.50526	4.91045	0.301272	19.3137	10.5587	13.9406	0.872409	0.122169	2000	0.327726	0.00781566	0.0241983
284	0.517792	0.510604	0.377323	0.299477	110.975	52.9827	71.251	0.914766	0.0664891	2000	0.319616	0.00576581	0.0180768
285	0.506894	0.524313	0.273492	0.310205	65.8613	37.3704	44.3208	0.964927	0.0343974	2000	0.348849	0.00414713	0.0124453
286	0.525414	0.4989	1.37115	0.271997	27.8727	19.5826	15.6262	0.923872	0.0595741	2000	0.268224	0.00545775	0.0186784
287	0.532164	0.517432	1.35566	0.311544	7.64555	8.09081	5.4059	0.887637	0.160218	2000	0.363886	0.00895036	0.0262986
288	0.532002	0.489996	1.77593	0.320632	33.0182	22.8276	28.2059	0.950021	0.0863773	2000	0.386244	0.00657181	0.0187426
289	0.502355	0.49723	2.89305	0.296432	16.9481	13.8304	10.2488	0.929659	0.0753263	2000	0.322808	0.00613703	0.0191453
290	0.551153	0.498357	4.89168	0.346825	13.6383	11.0207	8.66112	0.86479	0.206149	2000	0.441707	0.0101526	0.027076
291	0.535732	0.516697	1.04399	0.418916	0.968204	1.33421	1.46823	0.946355	0.0847034	2000	0.427357	0.00650782	0.0176447
292	0.545359	0.473832	2.09936	0.296484	27.6442	21.9413	14.788	0.749324	0.312956	2000	0.319952	0.0125091	0.0391976
293	0.545642	0.535223	4.27528	0.3221	19.9928	16.5642	14.3936	0.941211	0.0980756	2000	0.388567	0.0070027	0.0199117
294	0.527985	0.545753	4.64185	0.370552	1.3656	0.959804	1.16779	0.816071	0.27334	2000	0.315146	0.0116906	0.0369109
295	0.558415	0.523567	2.81197	0.339482	20.8022	17.3449	15.2648	0.899222	0.205005	2000	0.433525	0.0101243	0.0272543
296	0.54704	0.511843	1.33499	0.326245	16.3224	15.1653	12.8398	0.958255	0.087036	2000	0.406848	0.00659682	0.0183313
297	0.544373	0.46898	0.864599	0.32402	24.2374	16.3094	20.59	0.927242	0.124025	2000	0.392405	0.00787481	0.0222817
298	0.541233	0.529055	5.42556	0.312865	20.8808	17.5084	14.7991	0.928633	0.112744	2000	0.367005	0.00750812	0.021967
299	0.499161	0.486108	5.86271	0.313503	37.2935	32.9216	24.5662	0.898626	0.17726	2000	0.36826	0.00941436	0.0274972
300	0.506308	0.497888	0.654732	0.293053	12.8067	8.31684	11.2575	0.871704	0.155601	2000	0.317945	0.00882046	0.0277262
301	0.506512	0.504556	0.793412	0.299656	16.4923	8.78234	13.7612	0.919672	0.0755247	2000	0.326753	0.00614511	0.0190544
302	0.505756	0.540029	1.40085	0.317017	15.7546	11.9674	10.4323	0.946064	0.0652305	2000	0.370151	0.00571098	0.0166378
303	0.501498	0.496233	3.40127	0.318804	17.1801	12.408	16.5749	0.881237	0.240537	2000	0.385632	0.0109667	0.0313014
304	0.547594	0.491429	1.4547	0.315113	15.6515	11.5317	12.2727	0.931999	0.099037	2000	0.370392	0.00703694	0.0204941
305	0.511862	0.551236	4.1592	0.32513	29.2256	18.308	26.91	0.90474	0.166126	2000	0.395731	0.00911389	0.025679
306	0.526305	0.500129	2.35194	0.318721	21.9201	17.2502	14.5769	0.954028	0.0630465	2000	0.376478	0.00561456	0.0162189
307	0.529257	0.499482	3.87183	0.312536	31.5473	22.1135	25.7093	0.954273	0.0718846	2000	0.366033	0.00599519	0.0175638
308	0.538405	0.528968	5.08978	0.322944	107.833	66.8669	76.0703	0.932469	0.0900481	2000	0.38207	0.00671	0.0192409
309	0.541399	0.509045	1.14964	0.32035	97.9121	90.1599	81.5537	0.972181	0.0685761	2000	0.397426	0.0058556	0.0164633
310	0.517705	0.497026	0.294421	0.293828	32.4978	25.9596	23.4354	0.931694	0.0999185	2000	0.323776	0.00706819	0.0220171
311	0.536314	0.530112	6.20117	0.309045	96.8408	65.844	52.7404	0.86665	0.142797	2000	0.345419	0.00844976	0.0254828
312	0.521941	0.548666	4.13636	0.349527	7.87675	6.10577	8.34395	0.925465	0.152219	2000	0.464667	0.00872406	0.0226842
313	0.50906	0.540505	1.64962	0.302622	11.0616	9.65556	8.32968	0.931051	0.0937225	2000	0.343959	0.00684553	0.0206885
314	0.534707	0.51697	4.7881	0.41892	1.01249	1.44468	1.31001	0.944221	0.0890832	2000	0.428069	0.00667395	0.0180801
315	0.552386	0.5227	-0.0546808	0.302326	14.6639	12.3541	11.2778	0.948369	0.0777831	2000	0.344527	0.00623631	0.0188318
316	0.538804	0.527728	1.4829	0.328005	10.8875	9.90869	8.57064	0.928914	0.127081	2000	0.407624	0.00797125	0.0221295
317	0.50877	0.504811	3.86475	0.305154	18.1965	12.863	15.5441	0.905466	0.150425	2000	0.349255	0.00867252	0.0260105
318	0.534646	0.526442	3.88942	0.318014	10.7822	10.9511	7.70845	0.89343	0.190971	2000	0.382554	0.00977166	0.0280025
319	0.51085	0.517308	-0.139813	0.296135	10.6158	7.39394	10.9866	0.900092	0.147372	2000	0.331531	0.00858407	0.0264244
320	0.611213	0.557464	1.39033	0.340931	10.7507	10.2911	8.48478	0.934873	0.136222	2000	0.442662	0.00825295	0.0219861
321	0.550702	0.513776	6.2	0.353408	31.5172	24.9643	19.2797	0.936274	0.109967	2000	0.460614	0.00741507	0.0193652
322	0.524317	0.561117	4.47593	0.330568	16.7479	10.2776	15.4031	0.910997	0.140769	2000	0.406164	0.00838955	0.0233326
323	0.504809	0.504774	3.30286	0.298671	49.5769	33.6504	40.4622	0.97265	0.0389743	2000	0.333542	0.00441442	0.013548
324	0.513531	0.502659	1.48858	0.304043	28.9861	18.2854	23.5019	0.885555	0.158567	2000	0.341708	0.00890414	0.0269985
325	0.514351	0.512937	1.50739	0.300766	10.2142	11.1339	6.53114	0.884825	0.163527	2000	0.339816	0.00904231	0.0274936
326	0.517873	0.520557	6.17946	0.316641	55.038	31.1693	38.0656	0.896585	0.119637	2000	0.363771	0.00773425	0.0227289
327	0.55277	0.550478	0.436214	0.335146	149.332	95.8727	117.984	0.897464	0.1773	2000	0.416099	0.0094154	0.0258711
328	0.527423	0.528813	-0.113211	0.313902	16.108	15.6908	12.8714	0.955701	0.0927754	2000	0.379175	0.00681085	0.0196045
329	0.518973	0.525774	5.78916	0.34381	16.3544	10.7574	14.3903	0.944947	0.0954341	2000	0.441111	0.00690775	0.0184348
330	0.54218	0.507502	1.45866	0.284213	16.5142	15.4593	12.877	0.941542	0.0914993	2000	0.309032	0.00676385	0.0215659
331	0.543426	0.538445	5.47511	0.321306	19.2067	15.3707	18.3443	0.932833	0.149051	2000	0.397047	0.00863282	0.0242832
332	0.471156	0.429398	3.8656	0.254789	12.2301	7.83591	9.28511	0.917911	0.0561993	2000	0.237172	0.00530091	0.0192927
333	0.531718	0.524158	1.47278	0.310529	10.4683	11.9854	8.147	0.946541	0.111426	2000	0.373984	0.00746412	0.0216335
334	0.524965	0.516725	3.50529	0.338376	106.512	80.8514	65.4605	0.9335	0.104357	2000	0.421708	0.00722346	0.0197158
335	0.53974	0.524097	2.74225	0.323672	18.7913	13.208	15.161	0.931111	0.108636	2000	0.390573	0.00737008	0.0209024
336	0.520871	0.510024	-3.85602	0.325712	29.4725	22.4774	19.8407	0.92761	0.111242	2000	0.392716	0.00745794	0.0210938
337	0.507679	0.518484	1.41839	0.288236	10.4852	10.5785	8.22342	0.944302	0.0851807	2000	0.317866	0.00652613	0.0205168
338	0.552269	0.519213	3.67774	0.337039	35.3334	24.1185	26.5946	0.947263	0.0858188	2000	0.421183	0.00655053	0.0178902
339	0.533788	0.525847	3.7966	0.332909	11.9533	8.55437	9.80353	0.956682	0.0625876	2000	0.412249	0.00559409	0.0154427
340	0.534873	0.516373	6.08963	0.315348	20.7369	18.0869	14.4267	0.936259	0.107293	2000	0.373712	0.00732438	0.0212362
341	0.539558	0.512596	0.112838	0.358882	6.6328	6.58878	5.23577	0.928235	0.122864	2000	0.482995	0.00783787	0.0199895
342	0.525969	0.521523	4.96151	0.305921	8.18286	6.75295	7.13033	0.917743	0.108731	2000	0.351209	0.00737328	0.0220523
343	0.545688	0.534435	0.032771	0.354322	23.9787	20.7992	16.7413	0.92699	0.160361	2000	0.472044	0.00895435	0.0231003
344	0.546095	0.505925	4.70414	0.302836	10.3628	7.37344	9.45181	0.938563	0.0797622	2000	0.342921	0.00631515	0.0191144
345	0.527325	0.517009	1.2547	0.322679	58.9896	40.6073	49.3659	0.951062	0.087088	2000	0.390669	0.00659879	0.0187126
346	0.536628	0.522218	0.60387	0.343878	10.8186	8.80427	11.7253	0.906781	0.251713	2000	0.458426	0.0112186	0.0293683
347	0.52146	0.526083	0.0806032	0.357194	25.3059	12.5219	17.1712	0.815699	0.22395	2000	0.456368	0.0105818	0.0277637
348	0.496167	0.522547	0.62578	0.323641	12.3817	9.06115	11.0859	0.885583	0.200517	2000	0.393924	0.0100129	0.0282767
349	0.52147	0.517214	4.97276	0.344847	16.1585	11.1396	8.79321	0.91757	0.0835688	2000	0.426888	0.00646409	0.0175358
350	0.537328	0.54052	1.46692	0.332036	26.8191	16.2911	17.5459	0.873516	0.15437	2000	0.399556	0.00878551	0.024635
351	0.555188	0.552657	-1.89035	0.32347	33.4072	21.893	30.1781	0.916088	0.154205	2000	0.392747	0.00878081	0.0248344
352	0.521734	0.490555	-0.329997	0.321722	30.4517	21.0101	24.773	0.945807	0.0904418	2000	0.386894	0.00672465	0.0191623
353	0.53188	0.515303	1.40398	0.341386	17.3173	14.1774	11.7356	0.891673	0.191281	2000	0.432928	0.00977961	0.0263444
354	0.523266	0.526384	4.03967	0.321952	12.9697	10.4904	8.86979	0.934513	0.0853315	2000	0.383557	0.0065319	0.0186939
355	0.517192	0.538421	1.91737	0.320028	27.6818	24.7222	21.5837	0.97795	0.0444667	2000	0.391356	0.00471522	0.0133595
356	0.533553	0.509466	5.4639	0.30832	36.0694	26.2984	23.6372	0.926322	0.0938779	2000	0.350629	0.0068512	0.0205077
357	0.526526	0.505599	4.99199	0.327809	9.63226	8.58142	5.98237	0.910401	0.103139	2000	0.393932	0.00718118	0.0202796
358	0.52589	0.523086	3.61682	0.324807	49.5876	23.5537	33.0688	0.92919	0.063208	2000	0.37677	0.00562175	0.0162333
359	0.515208	0.529695	4.0887	0.276863	14.2984	12.7938	9.33348	0.904109	0.109916	2000	0.285222	0.00741336	0.0246036
360	0.508234	0.495557	2.52709	0.314838	28.321	20.9803	17.9037	0.948398	0.0646463	2000	0.364239	0.00568534	0.016697

## Sheet: Table S2
Table S2. Fitted results of the planar coordinate data of ORCTs of V. major with five petals using Model 2
Image	x0	y0	theta	a	n1	n2	r2	RSS	N	Area	RMSE	RMSEadj	Skewness	resi.mean	resi.lb	resi.ub	P.resi
1	0.532021	0.496932	1.51518	0.438672	0.930368	1.46712	0.924701	0.109575	2000	0.47808	0.00740186	0.0189743	0.0369027	-2.1752e-07	-0.0143293	0.0140566	1.31812e-10
2	0.62408	0.583851	4.02709	0.34936	2432.86	2150.02	0.930026	0.224927	2000	0.473085	0.0106049	0.0273282	0.585058	4.54609e-06	-0.0165001	0.0250072	3.09733e-22
3	0.529137	0.512014	1.49688	0.383965	1.35427	1.37786	0.867909	0.10226	2000	0.381562	0.00715052	0.0205178	-0.172622	-1.54849e-07	-0.0152599	0.0131769	1.32102e-06
4	0.557867	0.495133	0.965398	0.40432	32.8183	30.0997	0.927325	0.315744	2000	0.636631	0.0125647	0.0279115	-0.0457854	8.50987e-07	-0.0292284	0.0293747	8.78622e-33
5	0.515743	0.475555	4.0491	0.493764	1.31388	0.930442	0.956787	0.119363	2000	0.523372	0.00772537	0.0189273	0.141084	-3.26316e-07	-0.0193366	0.0174968	1.85632e-26
6	0.534273	0.524838	0.916262	0.381979	11.624	8.23069	0.84649	0.256433	2000	0.533412	0.0113233	0.0274799	0.408076	-1.27315e-07	-0.0165596	0.0233947	8.60855e-22
7	0.517372	0.487789	1.60894	0.467036	0.922901	1.37222	0.880104	0.283194	2000	0.515051	0.0118995	0.0293885	-0.0745652	-1.08789e-06	-0.0258533	0.0262585	2.29117e-09
8	0.538881	0.471842	4.73977	0.389746	34.1225	24.3617	0.966255	0.0696424	2000	0.563136	0.00590095	0.0139377	-0.336511	1.90417e-06	-0.0127447	0.00974618	1.47218e-10
9	0.559152	0.533293	1.52878	0.427	1.06024	1.34113	0.965053	0.0516737	2000	0.440983	0.00508299	0.013567	0.360944	-3.86896e-07	-0.00928414	0.0121054	5.66659e-17
10	0.544037	0.542285	4.11401	0.349823	23.4485	19.1936	0.942279	0.135616	2000	0.465306	0.00823456	0.0213967	0.00212054	-1.0303e-06	-0.0155923	0.0158719	9.39968e-11
11	0.563654	0.537315	0.913879	0.468569	1.11584	1.1319	0.931398	0.179839	2000	0.489735	0.0094826	0.0240172	0.200158	-3.58552e-07	-0.0203273	0.0224829	2.02802e-23
12	0.538552	0.480799	1.61187	0.502581	1.02685	1.16192	0.975136	0.0779159	2000	0.556423	0.00624163	0.014831	0.547568	-1.14107e-06	-0.0108534	0.0164119	1.65794e-17
13	0.50965	0.497561	4.70859	0.318176	16.3438	10.5417	0.854256	0.158867	2000	0.366221	0.00891256	0.0261039	1.11441	8.12038e-07	-0.0141468	0.0219703	1.1133e-29
14	0.515267	0.504204	4.02449	0.494211	1.35375	0.908388	0.927213	0.201908	2000	0.52331	0.0100476	0.0246182	0.420762	-0.000159948	-0.0215442	0.0203782	2.0781e-16
15	0.52479	0.543655	0.968694	0.454242	1.04759	1.20822	0.946729	0.122785	2000	0.467453	0.00783534	0.0203125	-0.074794	-4.69567e-07	-0.0136932	0.0139827	7.57587e-18
16	0.546307	0.503947	4.78492	0.395039	11.6057	10.1517	0.891268	0.329309	2000	0.595673	0.0128318	0.0294685	0.537084	4.96119e-07	-0.0228662	0.0283538	5.90072e-16
17	0.535016	0.46784	4.07727	0.46315	1.0877	1.21063	0.867717	0.327929	2000	0.490599	0.0128049	0.0324031	-0.71236	-5.31922e-07	-0.0331791	0.0212123	1.50845e-24
18	0.527004	0.560406	1.59609	0.427123	10.8075	8.3977	0.863741	0.354767	2000	0.678126	0.0133185	0.0286666	-0.162311	-1.39488e-07	-0.0317688	0.0268324	1.98932e-16
19	0.546513	0.494324	2.33639	0.396091	4.49068	4.43006	0.937584	0.109066	2000	0.587134	0.00738465	0.0170819	-0.383014	-8.60166e-08	-0.0169177	0.0134934	5.57893e-14
20	0.547756	0.507891	5.91327	0.412443	22.673	16.8277	0.905409	0.24732	2000	0.633219	0.0111202	0.0247692	0.302648	6.86542e-07	-0.0189421	0.0234513	2.88535e-19
21	0.53706	0.498111	4.10902	0.490118	1.15448	1.22246	0.921049	0.17933	2000	0.56388	0.00946917	0.0223508	-0.199079	-2.55612e-07	-0.02005	0.0166243	5.1303e-10
22	0.517248	0.494314	1.67654	0.439649	1.23081	1.12659	0.947984	0.097732	2000	0.443405	0.00699042	0.0186071	-0.216499	-4.10061e-07	-0.0154628	0.0142512	6.11922e-21
23	0.489026	0.484438	4.67715	0.33511	11.7924	10.0114	0.850207	0.316428	2000	0.426171	0.0125783	0.0341512	0.510306	-9.75988e-08	-0.0177576	0.0302125	1.75608e-26
24	0.453915	0.423302	0.904276	0.312776	34.5941	27.7373	0.887237	0.219406	2000	0.370767	0.0104739	0.0304884	0.132653	-5.3947e-07	-0.0168638	0.0177828	1.5296e-19
25	0.416251	0.438253	4.5943	0.380524	1.08439	1.19942	0.871012	0.218482	2000	0.329483	0.0104519	0.0322739	0.0545263	-5.27877e-09	-0.0217274	0.0226669	4.84807e-15
26	0.447304	0.413919	0.933519	0.30467	24.8199	20.5987	0.933954	0.122685	2000	0.353528	0.00783215	0.0233477	-0.175286	-3.03745e-07	-0.0166039	0.0151154	1.64548e-07
27	0.417023	0.42873	0.0335899	0.361345	0.947799	1.38592	0.819396	0.244439	2000	0.312788	0.0110553	0.0350365	0.200847	-2.89533e-07	-0.0175325	0.0216168	1.65009e-21
28	0.512682	0.47171	4.22209	0.413574	1.17675	1.25265	0.762683	0.420013	2000	0.40805	0.0144916	0.04021	-0.421771	-3.25271e-07	-0.0264089	0.0205681	6.20809e-29
29	0.492847	0.458655	2.50034	0.350535	15.7134	10.0394	0.872987	0.153754	2000	0.443966	0.00876796	0.0233237	-0.590741	-9.02579e-07	-0.0209173	0.0134276	8.6493e-24
30	0.464944	0.474913	1.67717	0.298571	59.0204	48.3622	0.903363	0.181563	2000	0.340566	0.00952792	0.0289383	0.125844	1.15058e-06	-0.0144045	0.0166822	1.69076e-28
31	0.512392	0.510268	4.16474	0.353898	8.73029	6.25736	0.926398	0.0798094	2000	0.45514	0.00631702	0.0165964	0.205549	-3.39224e-07	-0.0124879	0.0111949	5.10782e-11
32	0.521481	0.509497	0.638531	0.332292	25.2563	15.1779	0.884127	0.123064	2000	0.397465	0.00784424	0.0220534	0.189066	1.7533e-07	-0.0159566	0.0187326	1.85008e-18
33	0.516123	0.479121	4.4788	0.436487	1.03965	1.34261	0.915526	0.142422	2000	0.458641	0.00843867	0.0220858	-1.10322	-2.92383e-07	-0.0234132	0.0134984	1.16238e-30
34	0.535214	0.559991	0.761845	0.364176	17.3737	13.5803	0.835376	0.408012	2000	0.495851	0.0142831	0.0359518	0.674584	1.88433e-07	-0.0250796	0.0332864	5.36777e-20
35	0.493687	0.493701	3.94962	0.391655	1.50284	1.19704	0.849777	0.152976	2000	0.380665	0.00874573	0.0251246	0.810772	-4.80739e-08	-0.0130814	0.0195881	2.47579e-25
36	0.498404	0.519209	0.999814	0.420163	0.597079	1.64031	0.867193	0.211651	2000	0.435823	0.0102872	0.0276195	-0.35634	-6.72892e-07	-0.0274101	0.0175724	3.21349e-26
37	0.563213	0.543661	1.84447	0.347982	23.0794	19.8071	0.97264	0.0672595	2000	0.464905	0.00579912	0.0150749	0.573752	-3.96573e-08	-0.00964882	0.0156751	9.71458e-22
38	0.530302	0.474109	1.83093	0.432018	1.53707	1.08156	0.901988	0.136241	2000	0.446603	0.00825352	0.0218904	0.963941	-1.68564e-07	-0.0139437	0.0162909	9.52643e-28
39	0.605038	0.550909	4.31186	0.44549	1.1676	1.23403	0.78824	0.448495	2000	0.468179	0.0149749	0.0387911	0.311518	-2.17683e-07	-0.0275701	0.0309843	5.39493e-12
40	0.563622	0.516042	1.26348	0.338864	24.2321	16.0786	0.908744	0.12326	2000	0.41939	0.00785049	0.0214863	-0.112538	-1.97185e-06	-0.0162445	0.0147687	5.86712e-10
41	0.591236	0.534523	4.39897	0.437213	0.905072	1.47233	0.863949	0.224528	2000	0.472734	0.0105955	0.0273141	0.23225	-8.00576e-07	-0.0184772	0.022004	1.24948e-08
42	0.494886	0.491356	1.88627	0.406064	1.02336	1.3728	0.946437	0.0721845	2000	0.401206	0.00600768	0.0168112	-0.154312	-2.78219e-07	-0.0120856	0.00977871	3.57875e-10
43	0.574868	0.547826	4.52117	0.412118	0.858332	1.60027	0.766599	0.252912	2000	0.441759	0.0112453	0.0299883	0.185282	5.80883e-08	-0.0232228	0.0231097	1.91591e-14
44	0.546261	0.57485	1.80001	0.414715	1.22339	1.35439	0.840942	0.189858	2000	0.431828	0.00974315	0.0262796	-0.0665602	-2.02103e-07	-0.0183022	0.0170378	9.81944e-10
45	0.6061	0.530326	2.63309	0.345727	34.8299	28.1054	0.900183	0.254103	2000	0.452322	0.0112717	0.0297058	0.565671	1.47982e-06	-0.0228429	0.0258206	3.13408e-19
46	0.491225	0.501257	4.65825	0.40054	1.30567	1.06718	0.903578	0.159549	2000	0.365467	0.00893166	0.0261868	-0.166572	-7.77337e-07	-0.0188326	0.0142057	3.49982e-18
47	0.456232	0.464768	0.868926	0.305911	40.8034	28.3004	0.951582	0.0618705	2000	0.345258	0.00556195	0.0167776	0.831781	-5.90502e-08	-0.00999543	0.0114144	3.30784e-24
48	0.670764	0.577376	1.75925	0.460444	0.152182	1.91192	0.793711	0.427139	2000	0.534488	0.014614	0.0354303	-0.328204	-6.29734e-07	-0.0265498	0.0226385	1.01771e-21
49	0.506131	0.481656	1.8692	0.344114	21.4123	14.2128	0.927391	0.0971728	2000	0.432595	0.00697039	0.0187842	-0.131937	-3.34148e-07	-0.0144626	0.0142074	2.25771e-10
50	0.564398	0.545935	4.98383	0.497022	1.22731	0.872575	0.949871	0.168811	2000	0.50225	0.00918725	0.0229774	0.0314521	-5.93005e-07	-0.0172518	0.0195632	3.13881e-12
51	0.539749	0.481864	1.52176	0.411379	1.43573	1.12517	0.860657	0.191845	2000	0.404652	0.009794	0.0272894	-0.127637	-2.61349e-07	-0.0210572	0.0210454	5.95451e-16
52	0.496134	0.470386	3.7695	0.30874	58.2721	43.8935	0.911814	0.150713	2000	0.356622	0.0086808	0.025765	0.185691	1.37867e-06	-0.0188057	0.0196804	7.59442e-18
53	0.502322	0.467881	4.1465	0.429372	0.936213	1.52387	0.940604	0.0666962	2000	0.471074	0.00577478	0.014913	0.100947	-2.89433e-07	-0.0103666	0.010466	1.99731e-13
54	0.538548	0.523526	4.47403	0.362047	26.964	19.0553	0.884607	0.228021	2000	0.483633	0.0106776	0.0272138	0.738043	-2.34897e-06	-0.0191311	0.0235436	4.01254e-22
55	0.559247	0.540888	4.64008	0.339811	54.3406	43.9088	0.905386	0.232284	2000	0.438314	0.0107769	0.0288521	0.101348	2.92392e-06	-0.0199295	0.0193625	2.31886e-17
56	0.487625	0.489237	1.37997	0.339565	31.1748	20.4996	0.938824	0.0846388	2000	0.421261	0.00650533	0.0177651	0.00733513	-1.50967e-06	-0.011847	0.0112334	1.01706e-14
57	0.51423	0.539788	1.0256	0.389881	0.767759	1.58821	0.935016	0.0659678	2000	0.385301	0.00574316	0.0163993	0.33909	-2.91162e-07	-0.0117772	0.0121612	8.25658e-13
58	0.484566	0.494209	4.47728	0.398144	0.93815	1.39729	0.897503	0.154108	2000	0.381193	0.00877805	0.0252	-0.0449596	-6.41746e-07	-0.017006	0.0159119	1.85593e-09
59	0.503113	0.460509	1.52494	0.394172	1.17016	1.28391	0.912217	0.111456	2000	0.37578	0.00746513	0.0215847	0.364222	-2.75434e-07	-0.0144621	0.0154875	1.47436e-13
60	0.50991	0.455434	1.8059	0.429178	1.54332	1.06563	0.915175	0.115674	2000	0.440065	0.00760508	0.0203198	0.261027	-3.68988e-07	-0.0133314	0.0162916	8.22406e-13
61	0.530742	0.509981	1.7233	0.418781	1.02042	1.38301	0.92411	0.108349	2000	0.428211	0.00736035	0.0199363	-0.205905	-9.52658e-08	-0.0156519	0.0126975	1.4381e-10
62	0.515864	0.530897	4.87169	0.391614	1.19249	1.24192	0.912823	0.115144	2000	0.365978	0.00758763	0.0222307	0.0294788	-2.04106e-07	-0.0153702	0.016397	6.04363e-06
63	0.56372	0.544852	4.37553	0.399672	1.42348	1.14837	0.902546	0.118485	2000	0.384772	0.00769692	0.0219933	0.188435	-2.58221e-07	-0.0147841	0.0148987	9.69597e-08
64	0.516435	0.534087	4.68886	0.435989	1.19256	1.29334	0.913094	0.128517	2000	0.46387	0.00801614	0.0208613	0.088256	-5.00045e-07	-0.0155367	0.0147181	2.12659e-14
65	0.607315	0.587083	4.52856	0.440217	1.12064	1.405	0.910621	0.114496	2000	0.487756	0.00756623	0.0192023	0.0321784	-3.1077e-07	-0.0158673	0.0128457	1.73827e-16
66	0.483899	0.520314	4.21194	0.354552	10.8786	8.24966	0.899725	0.16114	2000	0.464873	0.00897607	0.0233343	0.439792	-7.47632e-07	-0.0154254	0.0172386	7.51382e-17
67	0.502035	0.49154	1.40749	0.435586	1.22687	1.273	0.942417	0.0824846	2000	0.462268	0.00642202	0.0167417	0.232637	-4.37882e-07	-0.0125518	0.0125817	3.98961e-20
68	0.531003	0.52242	1.34606	0.424113	1.37073	1.13666	0.833897	0.276509	2000	0.427669	0.0117582	0.0318684	0.124345	-3.93901e-07	-0.0265308	0.0256118	1.58583e-16
69	0.485141	0.485969	4.35216	0.333843	3.93387	4.02557	0.957306	0.0472819	2000	0.415145	0.0048622	0.0133754	0.154086	-8.6582e-08	-0.0101668	0.0106987	1.97712e-12
70	0.518064	0.530377	1.50044	0.414557	1.0785	1.34057	0.888167	0.166987	2000	0.416971	0.00913747	0.0250812	0.0567031	1.35016e-07	-0.0185804	0.0209261	9.06758e-16
71	0.504868	0.517731	0.421013	0.324247	12.9633	8.47021	0.911005	0.0845032	2000	0.380226	0.00650012	0.0186843	0.0113698	-7.3523e-07	-0.0109649	0.0115379	2.60589e-18
72	0.478023	0.508817	0.753201	0.31975	26.9106	16.8439	0.901295	0.106984	2000	0.370129	0.00731384	0.021308	0.123966	5.36713e-08	-0.0127979	0.0141059	7.20847e-16
73	0.480826	0.483011	1.74393	0.407676	0.874603	1.57224	0.766799	0.272997	2000	0.427898	0.0116833	0.0316569	0.32212	-1.41099e-07	-0.0187564	0.021985	1.49402e-22
74	0.538573	0.508126	4.31602	0.44755	0.735553	1.5641	0.939876	0.0982159	2000	0.495861	0.00700771	0.0176389	0.314613	-5.39051e-07	-0.0124482	0.0153321	1.45762e-09
75	0.509558	0.498849	4.50512	0.406729	1.18002	1.31287	0.923801	0.0943114	2000	0.405969	0.006867	0.0191027	-0.273668	-2.66649e-07	-0.0159408	0.0144041	1.96352e-12
76	0.495214	0.467427	1.83072	0.370986	0.0757196	1.96445	0.919215	0.0637717	2000	0.362413	0.00564676	0.0166254	0.221755	-3.39e-05	-0.0104496	0.0132259	8.37935e-15
77	0.541953	0.515034	1.82405	0.409723	0.0400469	1.98078	0.86884	0.140938	2000	0.440242	0.0083946	0.0224248	0.422223	-1.92568e-07	-0.0138677	0.0181366	4.54349e-18
78	0.544351	0.534123	5.1954	0.330424	23.6141	14.3493	0.877851	0.133814	2000	0.393751	0.00817968	0.0231047	0.174516	-6.88035e-07	-0.0142911	0.0151936	1.2643e-13
79	0.53095	0.517269	1.89942	0.423554	0.888765	1.43458	0.905343	0.156334	2000	0.433948	0.00884122	0.0237886	0.0832383	-2.3055e-07	-0.0148153	0.0146487	2.18735e-23
80	0.47501	0.459886	1.37225	0.393055	1.16232	1.46428	0.845847	0.131169	2000	0.400986	0.00809842	0.0226679	-0.14628	-1.92246e-07	-0.0179778	0.0143411	6.05797e-14
81	0.524986	0.536283	4.65736	0.397085	1.37384	1.21879	0.897588	0.114605	2000	0.386038	0.00756984	0.0215947	-0.317387	-3.1001e-08	-0.0144699	0.0110284	1.37089e-22
82	0.521436	0.484909	1.6558	0.376222	0.948433	1.54519	0.900291	0.0795533	2000	0.36604	0.00630687	0.0184767	-0.13134	-2.01451e-07	-0.0118564	0.0115303	3.26618e-15
83	0.537916	0.529701	4.5359	0.412478	1.04703	1.36965	0.950682	0.0665458	2000	0.415442	0.00576827	0.0158623	-0.631643	-1.98319e-07	-0.0137332	0.0106415	1.17867e-18
84	0.582294	0.565019	0.735191	0.413246	0.845097	1.58241	0.819293	0.20491	2000	0.439622	0.010122	0.0270584	-0.388468	-1.82589e-07	-0.0210942	0.0184589	1.2249e-14
85	0.53703	0.54119	4.86184	0.414583	1.10132	1.32504	0.846691	0.238641	2000	0.416608	0.0109234	0.0299964	0.230443	-5.92746e-07	-0.0170177	0.0225762	3.04567e-20
86	0.471514	0.466954	3.12844	0.388177	0.946128	1.46734	0.797859	0.258965	2000	0.37533	0.011379	0.0329211	0.514443	-1.13586e-08	-0.0211461	0.0265196	3.96995e-18
87	0.521747	0.528705	1.51882	0.364512	12.3208	9.87577	0.917321	0.167396	2000	0.498109	0.00914866	0.0229758	0.686085	-6.39634e-07	-0.015278	0.0234302	1.7504e-21
88	0.549788	0.50821	0.876127	0.379315	21.8472	13.8131	0.871138	0.196249	2000	0.520806	0.00990579	0.0243291	-0.0622231	-8.85514e-07	-0.0184009	0.0171351	1.86127e-16
89	0.503048	0.488345	1.31248	0.326985	37.0659	23.6731	0.883127	0.148072	2000	0.388558	0.00860441	0.0244663	-0.269906	-4.22727e-07	-0.0176815	0.0137853	3.67638e-17
90	0.530876	0.535254	4.51194	0.424535	1.01189	1.39159	0.852941	0.237234	2000	0.439073	0.0108911	0.0291327	0.588083	-3.62503e-07	-0.0208734	0.0266609	5.56456e-19
91	0.489832	0.48607	0.762871	0.42332	1.02276	1.41995	0.906471	0.124586	2000	0.444459	0.00789258	0.0209835	-0.34095	-3.90057e-07	-0.0179008	0.0115668	8.51542e-19
92	0.471713	0.468703	1.84221	0.409283	1.2984	1.23016	0.935282	0.0810223	2000	0.406768	0.00636484	0.0176884	0.416589	-4.12795e-07	-0.0104798	0.0132721	1.59254e-17
93	0.502376	0.500699	1.90193	0.389154	1.04494	1.35456	0.88805	0.149599	2000	0.366213	0.00864867	0.0253313	0.132575	-5.64859e-07	-0.0180952	0.0196718	2.65017e-19
94	0.549639	0.542083	3.96722	0.321911	20.3494	16.331	0.902292	0.191485	2000	0.391162	0.00978482	0.02773	0.308939	-2.8182e-06	-0.0165023	0.0215281	2.86584e-13
95	0.608009	0.578961	4.53218	0.488696	1.19366	1.09038	0.958149	0.108756	2000	0.534405	0.00737415	0.0178794	0.141094	-9.88114e-07	-0.0140893	0.0155739	1.76624e-12
96	0.509624	0.523102	4.61072	0.425953	1.21207	1.07739	0.951519	0.0943798	2000	0.40559	0.00686949	0.0191186	-0.103131	-5.27946e-07	-0.0135866	0.0138645	4.26816e-10
97	0.572576	0.523324	1.06398	0.355136	63.4987	52.4089	0.965519	0.0910253	2000	0.481403	0.00674631	0.017234	-0.211176	-1.19457e-06	-0.0147486	0.0122036	5.24945e-10
98	0.514716	0.52326	4.61402	0.438706	1.00731	1.40435	0.886129	0.183432	2000	0.472686	0.00957686	0.0246895	0.0226017	-6.29944e-07	-0.0215185	0.017629	4.6351e-16
99	0.54405	0.506453	1.83419	0.42484	0.844418	1.45905	0.905423	0.162901	2000	0.436224	0.00902498	0.0242196	-0.586904	-4.84417e-07	-0.0223113	0.015812	6.21506e-23
100	0.60069	0.59501	4.2661	0.47203	1.08447	1.25149	0.864245	0.332454	2000	0.520076	0.0128929	0.0316878	-0.0818986	-1.1909e-06	-0.025008	0.0216021	7.51923e-17
101	0.507691	0.513887	1.32906	0.415479	0.990199	1.43441	0.84485	0.219191	2000	0.427759	0.0104688	0.0283708	-0.124401	-3.52726e-07	-0.0224545	0.0164841	4.23956e-16
102	0.595753	0.557551	4.33413	0.430464	1.21324	1.10648	0.933123	0.131209	2000	0.419926	0.00809966	0.0221542	0.105986	-9.12126e-07	-0.0158098	0.0174877	1.08563e-06
103	0.503051	0.513958	5.31416	0.303254	32.2873	22.607	0.872033	0.172067	2000	0.338996	0.00927542	0.0282365	-0.4198	5.84363e-07	-0.0230784	0.0170784	1.06752e-19
104	0.479748	0.490738	4.587	0.391477	1.2541	1.33908	0.949285	0.0467129	2000	0.385129	0.00483285	0.013803	-0.0276226	-3.54643e-07	-0.00882075	0.00852923	4.4393e-15
105	0.583476	0.577193	0.862864	0.475341	1.21476	1.09862	0.897193	0.261128	2000	0.509559	0.0114265	0.028372	0.501728	-1.47469e-06	-0.0201371	0.0257261	3.67442e-15
106	0.499989	0.51301	0.36407	0.301782	21.249	16.1306	0.911082	0.132689	2000	0.340509	0.00814522	0.0247408	0.667721	-1.81668e-07	-0.0123689	0.0191228	1.92546e-20
107	0.518289	0.52848	4.34481	0.401287	1.13038	1.22363	0.914884	0.137395	2000	0.375705	0.00828841	0.0239675	0.233788	-3.40526e-07	-0.0175657	0.0161726	7.19048e-16
108	0.559945	0.554303	4.59373	0.452931	0.901636	1.38284	0.85592	0.333631	2000	0.484898	0.0129157	0.0328752	-0.306211	-7.41207e-07	-0.026254	0.0212588	8.47585e-14
109	0.521823	0.545054	1.88386	0.425203	0.325775	1.82492	0.815422	0.275293	2000	0.461359	0.0117323	0.0306153	0.385388	-6.66971e-07	-0.0229847	0.0235798	6.05367e-18
110	0.548589	0.526369	3.11433	0.448669	0.729056	1.57142	0.914966	0.143192	2000	0.499488	0.00846143	0.0212205	0.191017	-7.96959e-07	-0.0145918	0.016572	2.35419e-12
111	0.453744	0.470521	4.59224	0.297383	14.4577	9.27087	0.830051	0.152036	2000	0.319087	0.00871884	0.0273577	1.05791	-9.79622e-08	-0.0151915	0.0217825	7.05276e-29
112	0.519594	0.518319	3.82659	0.366946	0.876542	1.50392	0.849857	0.168648	2000	0.336018	0.0091828	0.0280782	-0.363401	-3.95374e-07	-0.0197014	0.0135221	1.81244e-20
113	0.560718	0.556582	0.928977	0.36199	11.1885	11.4163	0.86691	0.525864	2000	0.520389	0.0162152	0.0398412	0.19878	1.57565e-06	-0.0275851	0.0340481	2.85018e-12
114	0.482511	0.542827	0.244672	0.321383	47.7762	40.3226	0.941786	0.135648	2000	0.395521	0.00823552	0.0232103	-0.533055	4.2761e-07	-0.0181197	0.0166754	7.70835e-27
115	0.503045	0.512489	0.704652	0.390905	0.944529	1.25706	0.881371	0.240703	2000	0.342365	0.0109705	0.0332319	0.415811	-3.89842e-07	-0.0242659	0.0247615	5.18381e-25
116	0.51209	0.520483	4.9952	0.296368	11.6727	9.68781	0.79951	0.343871	2000	0.331525	0.0131124	0.0403645	0.569567	-6.18155e-07	-0.021768	0.0296468	3.25801e-22
117	0.519659	0.519649	4.56699	0.348005	0.906946	1.45102	0.908271	0.0953213	2000	0.296325	0.00690367	0.0224787	0.244726	-6.0277e-07	-0.012716	0.0150651	2.25943e-12
118	0.559223	0.525149	1.88578	0.451928	1.24601	1.17552	0.942354	0.105213	2000	0.48042	0.00725303	0.0185475	-0.01094	-6.18212e-07	-0.0152689	0.0141549	3.68779e-08
119	0.524618	0.506273	4.53697	0.411281	1.06439	1.18634	0.932106	0.136311	2000	0.381032	0.00825563	0.0237052	0.472899	-4.78868e-07	-0.0177114	0.0174743	1.17955e-22
120	0.553288	0.523511	0.875435	0.2987	76.4968	51.5834	0.919001	0.0987696	2000	0.327649	0.00702743	0.0217604	-0.0534668	1.34093e-06	-0.0159344	0.0147315	6.33733e-24
121	0.57262	0.552135	1.73506	0.422565	1.10362	1.29083	0.917616	0.129944	2000	0.426659	0.00806052	0.0218724	0.294054	-2.22235e-07	-0.0152766	0.016408	1.70154e-10
122	0.57204	0.538884	4.47608	0.412744	0.765629	1.58642	0.909858	0.10829	2000	0.430469	0.00735833	0.0198785	-0.270439	-6.37142e-05	-0.016158	0.014865	1.4087e-15
123	0.553758	0.51214	1.33553	0.406429	0.654127	1.61685	0.862382	0.197943	2000	0.411639	0.00994844	0.0274835	-0.0388981	-4.44701e-07	-0.0181026	0.0192158	3.42069e-16
124	0.574257	0.574047	4.40056	0.433205	0.680163	1.62767	0.929148	0.0933995	2000	0.474377	0.00683372	0.0175861	0.27983	-3.69847e-07	-0.0114077	0.0138593	1.25516e-15
125	0.532036	0.54191	4.85895	0.435508	0.653625	1.65777	0.875697	0.165854	2000	0.48419	0.00910642	0.0231961	0.637263	-3.01377e-07	-0.0131491	0.0196736	4.72822e-24
126	0.567257	0.519833	4.43722	0.394798	1.08152	1.38577	0.877845	0.143273	2000	0.387028	0.00846385	0.0241141	0.324689	-6.80192e-08	-0.0125826	0.0164444	5.81195e-26
127	0.527238	0.548234	0.978701	0.403488	0.963132	1.44041	0.864169	0.181106	2000	0.40292	0.00951594	0.0265716	-0.32134	-1.68761e-07	-0.0202748	0.0172024	5.42963e-16
128	0.515101	0.535623	1.79364	0.40483	0.727665	1.59463	0.899924	0.121139	2000	0.41146	0.00778264	0.0215049	-0.07906	-0.000193759	-0.0151283	0.0141763	4.42638e-10
129	0.548373	0.542881	0.712335	0.396698	0.861948	1.48494	0.8944	0.143436	2000	0.387392	0.00846866	0.0241165	0.789558	-3.4999e-07	-0.0113076	0.0192835	1.03505e-29
130	0.524335	0.514277	1.78313	0.396655	1.37483	1.17377	0.838836	0.212476	2000	0.37898	0.0103072	0.0296761	-0.55062	-4.22124e-07	-0.0248346	0.0185856	2.19663e-18
131	0.5196	0.509222	1.62733	0.407345	0.615528	1.71528	0.914564	0.0768008	2000	0.434726	0.00619681	0.0166585	0.159989	-1.2922e-07	-0.0110412	0.0116188	9.67259e-13
132	0.56971	0.550685	2.33732	0.35123	21.7962	17.5385	0.904496	0.225548	2000	0.466543	0.0106195	0.0275571	0.159284	-7.90741e-07	-0.0231202	0.0199657	3.74206e-13
133	0.547421	0.551188	1.84963	0.443475	0.484111	1.69865	0.832354	0.33426	2000	0.484959	0.0129279	0.0329041	-0.0300292	-3.88631e-07	-0.0241227	0.0214245	2.01716e-16
134	0.551205	0.515353	4.15716	0.427821	1.05512	1.55152	0.888704	0.0959056	2000	0.483715	0.0069248	0.0176477	0.16265	-1.22768e-07	-0.011791	0.0119843	9.81005e-16
135	0.545568	0.518078	0.691911	0.40836	0.974559	1.40429	0.833303	0.261917	2000	0.406457	0.0114437	0.0318152	-0.288954	-4.37518e-07	-0.0263933	0.0238628	9.33061e-16
136	0.493802	0.48103	0.672786	0.348611	0.53939	1.69643	0.861687	0.137834	2000	0.306435	0.00830162	0.0265808	0.209734	-2.70015e-07	-0.0136513	0.0146087	5.13157e-21
137	0.528355	0.509212	3.90401	0.320385	11.8587	8.64045	0.910839	0.110398	2000	0.377761	0.00742962	0.0214256	0.676819	-7.10931e-07	-0.011895	0.0149919	2.01746e-20
138	0.541482	0.520561	5.14605	0.34871	31.0294	22.6592	0.941912	0.105171	2000	0.45277	0.00725158	0.0191015	-0.379831	-5.17297e-07	-0.0159124	0.0139464	7.83649e-12
139	0.539326	0.503686	2.31424	0.322533	29.1462	22.3503	0.928117	0.128772	2000	0.39023	0.0080241	0.0227673	-0.00766364	-4.211e-07	-0.0161746	0.0187237	3.78036e-11
140	0.517893	0.539228	1.8717	0.407202	1.01426	1.29226	0.88423	0.204637	2000	0.387108	0.0101153	0.0288162	0.339365	-3.48726e-07	-0.0165669	0.0197732	1.22691e-17
141	0.527468	0.540094	1.77012	0.379673	1.15824	1.32121	0.921951	0.085222	2000	0.353323	0.00652771	0.0194648	0.44481	-2.50857e-07	-0.0110533	0.0141012	1.92476e-19
142	0.539949	0.540126	4.51014	0.417874	1.04567	1.39834	0.853562	0.209628	2000	0.431498	0.0102379	0.0276245	0.452361	1.14738e-08	-0.0177031	0.0193229	5.07625e-14
143	0.535138	0.538496	0.691062	0.419789	1.15719	1.26329	0.947423	0.0769979	2000	0.421524	0.00620475	0.016939	-0.185761	-4.04489e-07	-0.0125072	0.0103008	6.53822e-14
144	0.510173	0.492827	1.80119	0.412542	1.07733	1.32887	0.893935	0.160079	2000	0.410862	0.00894649	0.0247388	-0.284259	-1.00884e-07	-0.0194646	0.0176645	1.73079e-17
145	0.541804	0.514309	5.00512	0.355574	14.4714	10.7596	0.910419	0.160448	2000	0.468348	0.0089568	0.0231976	-0.0981148	-1.90253e-06	-0.0183071	0.0186226	7.93007e-16
146	0.570426	0.537675	1.26955	0.408594	1.14305	1.36752	0.899686	0.120669	2000	0.415911	0.00776754	0.0213481	0.442757	-2.6058e-07	-0.0132566	0.0169897	5.17749e-16
147	0.528947	0.584199	4.73909	0.399801	-0.0300109	2.01654	0.919246	0.0988178	2000	0.409306	0.00702915	0.0194739	0.144451	-7.18612e-05	-0.0164145	0.0143591	3.11944e-20
148	0.561789	0.532677	4.30677	0.427031	0.192144	1.88783	0.882774	0.192206	2000	0.459049	0.00980322	0.0256457	-0.393798	-1.55129e-05	-0.0207749	0.0162566	2.21898e-18
149	0.518231	0.491088	0.705315	0.385787	1.38724	1.19421	0.841184	0.191084	2000	0.363218	0.00977455	0.0287467	-0.217675	-4.22129e-07	-0.0187548	0.0159154	2.57896e-18
150	0.599531	0.565924	1.89165	0.433442	1.12548	1.321	0.897403	0.16033	2000	0.456658	0.00895349	0.023484	0.468347	-3.0946e-07	-0.014572	0.0182735	1.03393e-17
151	0.50378	0.500853	4.7651	0.363578	1.09421	1.48193	0.891901	0.0791376	2000	0.341567	0.00629037	0.0190771	-0.108746	-4.1196e-07	-0.011796	0.0119215	2.43251e-13
152	0.491578	0.464314	1.48043	0.353073	0.93575	1.46229	0.896407	0.101367	2000	0.309258	0.00711923	0.0226907	-0.0987765	-1.53879e-07	-0.0124308	0.0114882	7.97239e-21
153	0.502321	0.495975	1.86391	0.404873	1.05883	1.23505	0.979483	0.0345365	2000	0.377815	0.00415551	0.0119828	0.00766566	-7.33205e-07	-0.00807808	0.00760197	3.23514e-13
154	0.560919	0.581561	4.72178	0.483262	1.01783	1.16702	0.933498	0.209818	2000	0.513768	0.0102425	0.0253278	-0.172264	-1.2796e-06	-0.0217186	0.0174528	8.01598e-21
155	0.506604	0.530941	5.50252	0.347078	32.775	24.3081	0.951094	0.094586	2000	0.449251	0.00687699	0.0181857	-0.486941	-1.33414e-06	-0.0162525	0.0141667	2.71917e-25
156	0.548059	0.521478	0.881577	0.332278	14.1968	14.8909	0.907594	0.361302	2000	0.441502	0.0134406	0.0358533	0.00214891	-1.98652e-06	-0.0305891	0.0301971	3.0709e-18
157	0.475254	0.458687	4.99638	0.37313	-0.372491	2.15662	0.699746	0.262319	2000	0.374888	0.0114525	0.0331531	-0.287232	-1.52778e-07	-0.0213659	0.018396	2.59324e-24
158	0.560156	0.501473	1.71135	0.415425	0.914185	1.40741	0.917551	0.141954	2000	0.414371	0.00842479	0.0231974	0.162623	-9.30886e-07	-0.0185311	0.0161287	3.02138e-16
159	0.52207	0.520678	1.4082	0.300076	112.688	80.6957	0.938186	0.0867853	2000	0.334366	0.00658731	0.0201917	-0.217853	-5.53585e-07	-0.0145178	0.012188	3.97934e-09
160	0.580988	0.530725	1.69354	0.467266	1.13155	1.27931	0.915018	0.166075	2000	0.522572	0.00911249	0.0223429	0.331435	-2.13592e-07	-0.0166868	0.017756	2.5505e-12
161	0.531676	0.554534	4.09634	0.339707	8.65519	9.71462	0.84056	0.6895	2000	0.468652	0.0185674	0.0480731	-0.538191	-1.26649e-06	-0.0451638	0.0307738	1.58776e-18
162	0.455946	0.468012	4.78968	0.380881	1.2624	1.29768	0.849761	0.159959	2000	0.35965	0.00894312	0.0264316	0.688171	-2.33047e-07	-0.0132181	0.0191706	4.05315e-26
163	0.485626	0.494121	3.93125	0.390478	0.493165	1.75309	0.725977	0.333228	2000	0.393626	0.0129079	0.036466	-0.150126	-2.10885e-07	-0.0250148	0.0245309	2.91241e-15
164	0.491187	0.467002	4.4098	0.399607	0.957902	1.32188	0.953314	0.0776813	2000	0.372543	0.00623223	0.018098	-0.351822	-7.74574e-07	-0.0135379	0.0106861	4.4939e-15
165	0.511575	0.498334	4.30267	0.416962	0.459799	1.77526	0.930613	0.071028	2000	0.45172	0.00595936	0.0157159	-0.758273	-3.57526e-07	-0.0152641	0.00904416	1.55973e-24
166	0.579625	0.530147	4.9408	0.353671	14.577	12.8174	0.850018	0.443994	2000	0.48022	0.0148996	0.0381091	-0.166048	-1.27197e-06	-0.0273383	0.02784	1.00312e-15
167	0.548322	0.518676	1.86698	0.459798	1.15457	1.15159	0.928912	0.166908	2000	0.481059	0.00913532	0.0233453	-0.175706	-5.88696e-07	-0.0204863	0.0189343	6.51283e-09
168	0.537044	0.510989	1.82143	0.426174	1.08855	1.22047	0.894241	0.211449	2000	0.418897	0.0102822	0.0281585	-0.04692	-9.63221e-07	-0.0218155	0.0190039	1.19263e-09
169	0.480188	0.481227	4.18861	0.304657	29.0198	21.5138	0.916279	0.121999	2000	0.346641	0.0078102	0.0235124	0.239899	-5.60788e-07	-0.0171906	0.0153318	8.48803e-18
170	0.479074	0.477873	3.87086	0.386019	1.10107	1.19016	0.885521	0.194289	2000	0.339813	0.00985618	0.0299684	-0.212208	-7.13181e-08	-0.02135	0.0154091	4.79017e-16
171	0.512782	0.492775	1.28103	0.434597	0.711924	1.58501	0.971021	0.0420945	2000	0.469978	0.00458773	0.0118614	0.370109	-6.18717e-07	-0.00817015	0.00976072	1.24779e-12
172	0.538195	0.536873	4.77985	0.44158	0.908471	1.41201	0.886416	0.216451	2000	0.467816	0.0104032	0.0269589	0.422464	-5.53047e-07	-0.020327	0.0269652	3.94108e-19
173	0.518425	0.5059	2.42354	0.31724	83.5783	63.4052	0.926824	0.13272	2000	0.378124	0.00814616	0.0234807	0.0971023	-1.00659e-06	-0.017471	0.0170383	6.4302e-08
174	0.567467	0.534242	1.47737	0.426762	0.885722	1.42912	0.929636	0.119624	2000	0.438592	0.00773383	0.0206985	-0.972628	-4.23432e-07	-0.0219546	0.0118821	3.70081e-27
175	0.467411	0.439419	4.08885	0.348028	0.7582	1.53799	0.916943	0.0878288	2000	0.297442	0.00662679	0.0215366	0.40877	-5.30981e-07	-0.0119494	0.0154084	6.82731e-16
176	0.504676	0.475515	4.3402	0.28508	19.6346	13.5235	0.907046	0.0931814	2000	0.29831	0.00682574	0.0221509	-0.0573166	-3.17429e-07	-0.0144318	0.0129121	2.54626e-09
177	0.548211	0.500343	5.05751	0.35241	0.723102	1.58043	0.873132	0.144195	2000	0.309159	0.00849103	0.0270673	0.337011	3.22251e-05	-0.0140702	0.0161247	1.08492e-21
178	0.463206	0.473978	1.30962	0.376917	0.968432	1.44804	0.83004	0.200018	2000	0.352548	0.0100004	0.0298528	0.494448	-2.74113e-07	-0.0151623	0.0212913	1.30779e-22
179	0.557087	0.535881	1.87675	0.408378	1.33637	1.17295	0.838154	0.236685	2000	0.398867	0.0108785	0.0305303	0.636843	-4.13026e-07	-0.0179421	0.0253541	3.10906e-19
180	0.544116	0.539111	1.23743	0.430233	1.24749	1.04352	0.880664	0.264152	2000	0.411007	0.0114924	0.0317733	-0.0528087	-5.64902e-07	-0.0189433	0.0183945	4.53216e-25
181	0.52411	0.519697	1.19819	0.37606	1.15589	1.10999	0.860424	0.246892	2000	0.315606	0.0111106	0.0350543	-0.233527	-4.77756e-07	-0.022469	0.017558	1.67886e-20
182	0.581959	0.543587	1.21289	0.350876	38.4859	27.7821	0.931417	0.130046	2000	0.457371	0.00806368	0.0211336	0.406245	-2.24894e-06	-0.0141122	0.0172345	5.38431e-16
183	0.550617	0.499639	4.80933	0.308034	14.8237	11.124	0.861245	0.199472	2000	0.352495	0.00998678	0.0298142	-0.242848	-5.97139e-07	-0.0196084	0.0174665	2.2726e-10
184	0.460674	0.453517	4.68012	0.324131	0.895469	1.46405	0.749791	0.267465	2000	0.257488	0.0115643	0.0403938	0.758587	4.63445e-08	-0.0184208	0.0259475	8.8836e-23
185	0.525305	0.513788	1.85447	0.338307	33.4881	20.6435	0.84466	0.205673	2000	0.414338	0.0101408	0.0279236	-0.317286	-2.40462e-06	-0.0216177	0.0156695	1.33865e-19
186	0.559091	0.546005	1.60382	0.335056	36.3124	23.5879	0.8133	0.28609	2000	0.4093	0.0119601	0.0331353	-0.380914	-2.90302e-06	-0.0256689	0.0210103	6.99393e-18
187	0.513809	0.512941	3.86287	0.344461	1.10615	1.36437	0.854387	0.140186	2000	0.292373	0.00837217	0.0274438	-0.0194553	-9.18814e-07	-0.0197522	0.0148999	3.82557e-11
188	0.526557	0.550935	0.401858	0.317068	19.4082	15.458	0.845425	0.297969	2000	0.378721	0.0122059	0.0351549	-0.263845	2.55932e-07	-0.0271296	0.021228	1.11657e-11
189	0.498909	0.489519	5.02427	0.351205	1.09835	1.25405	0.900582	0.125914	2000	0.289254	0.00793454	0.0261491	0.625009	-1.56246e-07	-0.0130801	0.0174207	5.13959e-18
190	0.517642	0.506104	0.00973113	0.413796	1.23772	1.26477	0.907602	0.125043	2000	0.416513	0.00790706	0.0217158	0.496385	-5.04488e-07	-0.0139292	0.0157374	4.00144e-17
191	0.526501	0.526081	4.57898	0.39165	1.2813	1.30955	0.881586	0.122767	2000	0.382756	0.00783476	0.022446	-0.19279	-3.26824e-07	-0.0153374	0.0117995	2.80384e-24
192	0.559498	0.533669	4.18659	0.313639	20.602	12.4385	0.940273	0.0515419	2000	0.353608	0.00507651	0.0151314	0.272773	-2.24004e-07	-0.00970467	0.00985647	2.33298e-14
193	0.537467	0.525286	1.42382	0.439077	1.1023	1.21786	0.889365	0.232789	2000	0.44572	0.0107886	0.0286424	0.283672	-9.99002e-07	-0.0174667	0.0210812	1.20021e-15
194	0.531319	0.562627	0.475234	0.336912	10.8704	7.41624	0.876688	0.135433	2000	0.412048	0.008229	0.0227221	0.821279	-5.54026e-07	-0.0116006	0.0196697	1.98625e-29
195	0.487158	0.47844	1.44995	0.411224	1.50031	0.950351	0.948829	0.0761242	2000	0.383667	0.00616945	0.017654	-0.532594	-2.41612e-07	-0.0141905	0.0105878	9.49439e-19
196	0.519025	0.506917	4.24629	0.404386	1.42787	1.23598	0.831846	0.191827	2000	0.406738	0.00979354	0.0272181	-0.0355822	-1.83333e-07	-0.0218854	0.0185983	3.23294e-08
197	0.533428	0.542486	4.45122	0.412936	0.34277	1.81151	0.914675	0.112807	2000	0.43363	0.00751022	0.0202147	-0.181963	-3.47809e-07	-0.0154511	0.0136449	9.43721e-15
198	0.523772	0.524152	1.46701	0.413381	0.686629	1.55944	0.900675	0.169584	2000	0.414733	0.00920825	0.0253436	-0.182698	-5.10469e-07	-0.0200579	0.0163079	1.71516e-14
199	0.554949	0.528747	4.74718	0.378762	1.22618	1.2355	0.913952	0.102042	2000	0.34414	0.0071429	0.0215815	0.201315	-3.17699e-07	-0.0110307	0.014129	2.84585e-19
200	0.523827	0.507898	0.691726	0.401629	1.28182	1.24756	0.856374	0.194146	2000	0.392497	0.00985256	0.0278744	0.301538	-3.58615e-07	-0.0182457	0.0199439	2.10442e-11
201	0.538691	0.534	1.68633	0.385906	1.37579	1.24235	0.893441	0.107668	2000	0.367905	0.00733717	0.0214405	-0.0142267	-3.6957e-07	-0.0141347	0.0152569	2.9217e-06
202	0.53411	0.518157	4.59321	0.361517	0.276217	1.83921	0.88144	0.136193	2000	0.328986	0.00825206	0.0255005	-0.222543	-3.85127e-07	-0.0173539	0.0145209	3.0667e-12
203	0.532565	0.531455	1.86867	0.443126	1.41655	1.11293	0.860766	0.240017	2000	0.465944	0.0109548	0.0284455	-0.261939	-6.15523e-07	-0.020778	0.0201274	2.44048e-20
204	0.529075	0.504846	1.05766	0.315256	2847.55	2151.61	0.943507	0.0990466	2000	0.37296	0.00703728	0.0204244	-0.111609	1.66745e-06	-0.0147449	0.0137815	2.90035e-10
205	0.54111	0.529824	4.39832	0.41323	0.750656	1.43704	0.9434	0.112215	2000	0.394844	0.0074905	0.0211287	0.233927	-2.90566e-07	-0.0127615	0.0154647	4.58566e-12
206	0.511983	0.545188	1.80589	0.328611	82.6369	64.5474	0.907552	0.196444	2000	0.407942	0.00991069	0.027503	-0.452668	-7.22144e-07	-0.021976	0.0156487	6.48902e-18
207	0.540202	0.519734	1.72619	0.393071	1.35523	1.33289	0.759489	0.253454	2000	0.393776	0.0112573	0.0317969	0.229504	-4.48101e-07	-0.0195061	0.0224668	3.23305e-16
208	0.552836	0.523916	4.38749	0.404213	1.12953	1.17552	0.940649	0.102617	2000	0.373106	0.00716301	0.0207852	-0.217912	-5.99118e-07	-0.0158852	0.0146942	1.61727e-14
209	0.48855	0.466026	4.61511	0.328067	0.944998	1.30768	0.948525	0.0609786	2000	0.248082	0.00552171	0.0196495	-1.06182	-2.15153e-07	-0.015807	0.00783258	6.46593e-30
210	0.549003	0.516886	2.9264	0.305724	13.9418	8.76997	0.765462	0.225096	2000	0.336855	0.0106089	0.0323983	0.342935	-4.68388e-07	-0.0206207	0.0239538	7.42956e-20
211	0.484276	0.458974	0.820075	0.260016	8.07642	6.91667	0.925838	0.0708484	2000	0.254355	0.00595182	0.0209173	0.268676	-2.59423e-07	-0.0102762	0.0124378	5.04317e-13
212	0.534916	0.524904	3.91471	0.340234	15.1047	10.1468	0.857092	0.187234	2000	0.421827	0.00967558	0.0264049	0.000413492	-3.45713e-07	-0.019357	0.0179605	5.68862e-10
213	0.498988	0.529841	2.02019	0.319243	15.9016	10.8469	0.918667	0.0947279	2000	0.372508	0.00688215	0.0199862	0.818431	-1.18285e-06	-0.00993829	0.0164538	1.18896e-27
214	0.562469	0.528236	1.59618	0.40845	0.809893	1.56892	0.762029	0.329374	2000	0.421985	0.0128331	0.0350152	-0.317688	-4.01879e-07	-0.0276369	0.021374	1.77722e-14
215	0.514661	0.516348	1.47854	0.388774	0.987155	1.27975	0.952227	0.0785189	2000	0.34823	0.00626574	0.0188198	-0.130584	-6.68832e-07	-0.013179	0.0112408	1.24177e-08
216	0.546545	0.551176	4.65787	0.359812	1.06165	1.32505	0.931633	0.0791007	2000	0.310915	0.00628891	0.0199908	1.04885	-3.72766e-07	-0.0113457	0.0190034	4.09456e-29
217	0.492945	0.47311	1.64675	0.336178	1.0111	1.34466	0.888387	0.11968	2000	0.27019	0.00773563	0.0263776	0.134882	-1.86358e-07	-0.0164445	0.0145441	1.15288e-12
218	0.545386	0.540057	4.17944	0.368067	1.47669	1.14692	0.856261	0.150219	2000	0.328858	0.00866657	0.0267866	-0.163257	-4.16789e-07	-0.0179061	0.0163876	7.96395e-10
219	0.468795	0.483187	4.37999	0.369144	1.21818	1.27068	0.908494	0.0970806	2000	0.331027	0.00696709	0.0214632	-0.179453	-3.37056e-07	-0.0136932	0.0121793	1.04662e-11
220	0.55613	0.514033	4.56581	0.414953	1.23904	1.20616	0.950174	0.0721189	2000	0.40938	0.00600495	0.0166349	0.672674	-7.30854e-07	-0.0103595	0.0112592	1.51947e-20
221	0.495436	0.516845	4.98076	0.419222	1.0126	1.2015	0.873037	0.297825	2000	0.392595	0.012203	0.0345198	-0.305687	-1.6962e-07	-0.0260304	0.0202423	1.49002e-18
222	0.595752	0.606975	2.60438	0.364383	12.7904	8.7534	0.920521	0.110744	2000	0.483518	0.00744125	0.0189677	0.0764067	-1.59528e-06	-0.0159286	0.0160061	1.47241e-12
223	0.545414	0.506067	4.3295	0.395539	1.06462	1.31173	0.928563	0.102313	2000	0.373515	0.00715239	0.020743	0.556435	-1.20337e-07	-0.011001	0.0148911	3.88675e-19
224	0.52792	0.502906	4.51199	0.395052	1.21429	1.2557	0.878525	0.16274	2000	0.376495	0.00902054	0.0260572	-0.181518	-6.17819e-07	-0.0189931	0.0162853	2.13116e-08
225	0.53872	0.505467	0.872263	0.352056	1.27205	1.20458	0.854218	0.159976	2000	0.296205	0.0089436	0.0291267	0.800233	-2.52536e-07	-0.0129093	0.0199342	7.16986e-27
226	0.524482	0.523588	1.77677	0.381649	1.27918	1.2839	0.818996	0.210576	2000	0.359838	0.010261	0.0303187	0.229189	-5.38991e-07	-0.0183	0.0211499	1.40994e-16
227	0.539578	0.512697	4.53239	0.427346	1.28515	1.05788	0.936881	0.118998	2000	0.412394	0.00771357	0.0212899	-0.381131	-6.50283e-07	-0.0161404	0.0141347	2.7704e-17
228	0.505539	0.49709	1.8694	0.385957	1.13275	1.32806	0.939608	0.0687053	2000	0.364091	0.00586111	0.0172167	-0.459952	-3.2722e-07	-0.0129038	0.0087224	7.93798e-21
229	0.550818	0.521271	2.64637	0.304118	157.527	114.061	0.958138	0.0598947	2000	0.344384	0.00547242	0.0165285	-0.445343	-8.64416e-07	-0.0101494	0.00945318	2.38774e-15
230	0.535656	0.513519	4.52313	0.35986	0.692186	1.66287	0.904079	0.077978	2000	0.33601	0.00624412	0.0190928	0.287502	0.000293467	-0.0110316	0.0131465	1.69946e-11
231	0.530891	0.539921	0.84308	0.405032	1.05552	1.38833	0.886105	0.150206	2000	0.404497	0.00866621	0.0241516	-0.870956	-1.46913e-07	-0.0236763	0.0142371	3.75584e-26
232	0.528919	0.506892	1.84425	0.397221	1.19914	1.10963	0.968121	0.0539725	2000	0.356784	0.00519483	0.015415	-0.215392	-6.98509e-07	-0.0106378	0.00854756	3.04099e-13
233	0.492918	0.47826	4.60368	0.404025	1.08932	1.23815	0.953344	0.0771962	2000	0.379734	0.00621274	0.0178697	-0.189768	-4.87887e-07	-0.0151538	0.013715	4.41564e-24
234	0.544849	0.503453	4.26645	0.38404	1.00709	1.43256	0.841483	0.189843	2000	0.366289	0.00974276	0.0285328	-0.188144	-4.79096e-07	-0.0202274	0.0160497	4.60479e-13
235	0.517977	0.490959	1.77156	0.360066	1.04563	1.37222	0.883909	0.129388	2000	0.316706	0.00804325	0.0253325	0.208693	3.46601e-08	-0.0158962	0.0165674	6.3381e-12
236	0.532021	0.474497	1.72339	0.384245	0.987904	1.45873	0.83718	0.19079	2000	0.369533	0.00976703	0.0284781	-0.305357	-6.17979e-07	-0.0208269	0.0152557	1.30427e-18
237	0.516947	0.524144	4.25825	0.384956	1.0067	1.51427	0.804295	0.188168	2000	0.382733	0.00969968	0.0277898	-0.146702	-2.72273e-07	-0.0172702	0.0173269	9.68743e-20
238	0.497075	0.500567	0.696358	0.358853	1.01948	1.33084	0.939808	0.0722974	2000	0.306811	0.00601238	0.0192391	0.0891578	-5.50029e-07	-0.0128989	0.0138243	3.77539e-14
239	0.532843	0.490805	1.84973	0.399629	1.33657	1.22912	0.890529	0.128766	2000	0.391006	0.00802391	0.0227441	-0.116312	-4.01845e-07	-0.0154178	0.0156604	1.53733e-13
240	0.493857	0.475671	1.673	0.346414	1.35813	1.09722	0.882139	0.129324	2000	0.279945	0.00804126	0.0269378	-0.487755	-3.85914e-07	-0.0167219	0.011686	3.83981e-24
241	0.499843	0.53549	3.82995	0.319645	24.0997	13.8888	0.904074	0.0832763	2000	0.365311	0.00645276	0.018923	-0.246043	-1.50024e-06	-0.0120521	0.00960991	4.60352e-21
242	0.545376	0.476324	1.38875	0.400127	0.760635	1.48359	0.912413	0.147864	2000	0.381571	0.00859838	0.024672	-0.0250874	-5.05558e-07	-0.015798	0.0160396	6.16696e-13
243	0.525046	0.508184	1.22689	0.318356	37.0667	26.7848	0.943735	0.0870434	2000	0.376553	0.0065971	0.0190552	-0.39986	8.55478e-08	-0.0176796	0.0126716	6.57173e-25
244	0.530691	0.523074	1.3979	0.296224	17.0766	15.4266	0.893602	0.226679	2000	0.339243	0.0106461	0.0323973	0.00905187	-2.43124e-07	-0.0224202	0.0222112	3.88746e-11
245	0.539628	0.524315	0.923572	0.386961	1.0738	1.34118	0.93141	0.0855214	2000	0.362756	0.00653917	0.0192437	-0.319388	-8.51534e-07	-0.0152297	0.0112465	2.60242e-14
246	0.529991	0.501147	1.80065	0.390397	1.27782	1.24136	0.928675	0.0822277	2000	0.37018	0.00641201	0.0186794	-0.00188568	-2.95177e-07	-0.0124433	0.013385	1.85386e-05
247	0.518776	0.518317	4.35263	0.359163	1.71229	1.04102	0.928082	0.0575398	2000	0.313955	0.00536376	0.0169672	0.101309	-3.02581e-07	-0.0110108	0.0100724	1.05881e-17
248	0.538258	0.522805	4.60526	0.420641	0.975136	1.339	0.944041	0.0985276	2000	0.417608	0.00701882	0.0192511	0.632395	-8.36798e-07	-0.0133134	0.0126057	6.86619e-26
249	0.513775	0.529732	1.5231	0.302461	36.6958	26.5463	0.916806	0.116716	2000	0.340554	0.00763924	0.0232024	0.186653	-1.76363e-06	-0.0142004	0.0144653	5.23043e-13
250	0.551242	0.529125	0.741417	0.385545	1.23657	1.14157	0.90618	0.140357	2000	0.344233	0.00837726	0.0253076	0.231594	-9.70108e-08	-0.0158223	0.0181186	3.47344e-10
251	0.501657	0.473218	4.60153	0.349282	1.32073	1.30459	0.879305	0.0945861	2000	0.30573	0.00687699	0.0220447	-0.0255545	-5.1767e-08	-0.014574	0.0128887	2.63271e-06
252	0.487423	0.511714	4.14043	0.266309	64.2707	48.7102	0.885874	0.151341	2000	0.265661	0.00869888	0.029914	-0.142101	-6.18355e-07	-0.0188649	0.0164547	1.74549e-08
253	0.518554	0.508987	1.20726	0.42598	1.15393	1.2368	0.942554	0.096062	2000	0.4289	0.00693044	0.0187568	-0.355331	-4.31257e-07	-0.0154573	0.0132363	1.05721e-12
254	0.530197	0.505993	0.425475	0.328694	17.5263	12.2213	0.888228	0.154288	2000	0.397014	0.00878318	0.0247072	-0.14906	-1.70962e-06	-0.017238	0.0153526	2.41833e-08
255	0.509478	0.493365	1.69766	0.290125	17.8602	13.5103	0.827649	0.250619	2000	0.313709	0.0111942	0.0354244	-0.244725	-8.12967e-07	-0.0236779	0.0184496	5.45463e-13
256	0.528497	0.509612	1.20444	0.310815	8.91454	7.04836	0.830614	0.226984	2000	0.357756	0.0106533	0.0315692	-0.231452	-5.46296e-07	-0.0249839	0.0204415	3.61922e-12
257	0.52123	0.521223	0.997487	0.360007	1.18883	1.29625	0.875444	0.132829	2000	0.316166	0.0081495	0.0256891	-0.0362041	-7.74577e-07	-0.015648	0.0148674	7.27024e-14
258	0.512426	0.533968	1.42391	0.412642	0.916925	1.48799	0.86162	0.184585	2000	0.425662	0.00960689	0.0260991	-0.479101	-2.35283e-07	-0.0197152	0.0129445	1.92569e-25
259	0.555659	0.514688	0.848969	0.353341	1.1592	1.19779	0.903384	0.122249	2000	0.289808	0.00781823	0.0257412	0.368219	-3.19782e-07	-0.0151041	0.0182243	3.99629e-17
260	0.542678	0.550412	4.55755	0.424221	1.16884	1.35911	0.821282	0.250417	2000	0.448406	0.0111897	0.029618	0.431811	-2.94493e-07	-0.0168188	0.0222661	6.35394e-20
261	0.524517	0.53786	4.03179	0.298748	17.9965	13.6988	0.851693	0.219649	2000	0.333285	0.0104797	0.0321749	0.181825	-3.05503e-07	-0.0188904	0.0213148	4.3268e-09
262	0.518319	0.546429	2.77966	0.310291	14.1986	11.2635	0.86001	0.233144	2000	0.361751	0.0107968	0.0318175	-0.41106	-1.67334e-06	-0.0234722	0.0177536	1.63798e-18
263	0.534673	0.519627	0.706858	0.347099	1.22709	1.3311	0.799382	0.189405	2000	0.299938	0.00973153	0.0314949	-1.04232	-2.39665e-07	-0.0276597	0.0144253	1.05824e-28
264	0.516755	0.49864	1.76514	0.302619	33.786	18.2954	0.916174	0.0589397	2000	0.325045	0.00542861	0.0168769	0.44644	-1.40063e-08	-0.00924717	0.0121096	5.59342e-16
265	0.506903	0.505306	1.39843	0.296487	44.9391	34.0736	0.932084	0.102617	2000	0.330052	0.00716299	0.0220993	0.136002	-1.02174e-06	-0.0121747	0.013159	3.46018e-18
266	0.540101	0.5089	4.4082	0.384948	1.02644	1.38944	0.825871	0.234143	2000	0.362861	0.01082	0.0318369	-0.033422	-2.49246e-07	-0.0221354	0.0215054	1.14142e-07
267	0.535692	0.536757	4.01772	0.32942	65.1982	42.8321	0.931022	0.0946561	2000	0.396871	0.00687954	0.0193557	-0.0367159	-4.10097e-07	-0.0153221	0.0139007	1.9883e-09
268	0.517644	0.53535	4.81661	0.373954	1.37416	1.30092	0.940127	0.048193	2000	0.353528	0.00490882	0.0146332	-0.186577	-3.29626e-07	-0.00955685	0.00807697	1.80613e-15
269	0.456121	0.463399	1.39558	0.269623	25.365	15.0177	0.720599	0.232735	2000	0.260382	0.0107874	0.0374701	0.134517	-6.64334e-07	-0.0165334	0.0174503	1.55921e-29
270	0.522409	0.495127	4.33808	0.388488	1.2739	1.17211	0.911652	0.119742	2000	0.356522	0.00773764	0.0229689	0.312494	-2.51258e-07	-0.0137831	0.0153005	5.57154e-14
271	0.534557	0.52989	1.8287	0.366425	1.25317	1.23055	0.942357	0.0623224	2000	0.323414	0.00558222	0.0173981	0.290306	-4.03667e-07	-0.00997216	0.0122714	8.472e-13
272	0.54128	0.532666	4.7139	0.409142	0.978784	1.39575	0.927632	0.104858	2000	0.406768	0.00724079	0.0201228	0.666086	-3.85322e-07	-0.0124064	0.0171207	1.91488e-23
273	0.518613	0.5189	4.63785	0.406151	0.456292	1.7383	0.858538	0.211181	2000	0.414553	0.0102757	0.0282877	0.622574	0.000210003	-0.0188291	0.0226658	1.44484e-24
274	0.55171	0.546919	0.694087	0.394556	0.623518	1.63754	0.90564	0.122776	2000	0.38815	0.00783504	0.0222903	0.214207	-6.21308e-07	-0.0147804	0.0151647	5.00007e-15
275	0.540393	0.512482	2.64888	0.327275	18.3705	11.3233	0.846101	0.16601	2000	0.385282	0.00911072	0.0260159	-0.0568678	-8.43617e-07	-0.0180741	0.0182417	1.64626e-07
276	0.549575	0.498105	1.52009	0.398138	1.02104	1.46402	0.943925	0.0607703	2000	0.40239	0.00551227	0.0154022	0.934783	0.000582223	-0.00933734	0.0141583	1.58399e-25
277	0.53053	0.508455	1.36592	0.397371	0.964685	1.515	0.921628	0.0766531	2000	0.403681	0.00619084	0.0172705	-0.542538	-6.01608e-07	-0.0160353	0.0106804	3.41754e-21
278	0.513908	0.513423	0.844588	0.330968	9.51968	7.40917	0.94534	0.07291	2000	0.406	0.0060378	0.0167954	-0.322855	-9.33132e-07	-0.0139435	0.0114356	1.49544e-14
279	0.545618	0.507517	1.19005	0.386028	1.55368	1.18667	0.958257	0.0349746	2000	0.371884	0.00418178	0.0121544	0.54209	-2.78563e-07	-0.00678626	0.00903141	9.06928e-20
280	0.527912	0.516083	1.42334	0.303721	29.8703	18.3521	0.857309	0.143749	2000	0.333108	0.0084779	0.0260358	0.250291	-2.14884e-07	-0.0146601	0.0167584	5.08108e-13
281	0.525748	0.539904	0.85142	0.403812	1.03092	1.37591	0.911587	0.1215	2000	0.397548	0.00779422	0.0219105	0.116282	-5.05735e-07	-0.0129955	0.0134372	4.57662e-17
282	0.527559	0.541658	0.916295	0.391568	1.19875	1.37545	0.894801	0.104914	2000	0.38669	0.00724272	0.0206441	0.275404	-2.59314e-07	-0.0122858	0.013761	2.54355e-15
283	0.534995	0.505091	4.29239	0.362866	1.25074	1.31839	0.849513	0.144157	2000	0.327726	0.00848991	0.0262859	-0.0542639	-2.08487e-07	-0.0170078	0.0189682	1.03413e-11
284	0.51764	0.511493	1.64725	0.29988	71.6832	38.9645	0.877426	0.0952378	2000	0.319616	0.00690065	0.0216347	-0.377732	4.06174e-08	-0.0136875	0.0111642	1.90981e-14
285	0.50653	0.524768	4.676	0.373928	0.945064	1.46833	0.963407	0.0358682	2000	0.348849	0.00423487	0.0127085	-0.268881	-3.97792e-07	-0.00870949	0.00795597	1.0356e-08
286	0.525801	0.498645	4.51074	0.32972	1.28686	1.27515	0.90633	0.0733868	2000	0.268224	0.00605751	0.020731	0.0158042	-4.40073e-07	-0.0110358	0.0109363	1.99647e-16
287	0.533054	0.517182	0.727817	0.383974	0.509538	1.68872	0.855576	0.206679	2000	0.363886	0.0101656	0.0298693	0.377081	-3.40392e-07	-0.0180955	0.0214027	5.40272e-12
288	0.530938	0.489712	0.524843	0.320729	24.2216	18.7446	0.930748	0.119975	2000	0.386244	0.00774515	0.0220889	0.170046	-9.14784e-07	-0.0143522	0.0161938	3.01006e-10
289	0.502729	0.498147	0.372241	0.296873	17.9125	12.3012	0.902217	0.104722	2000	0.322808	0.00723609	0.0225739	-0.23139	-1.16444e-06	-0.015992	0.0121264	4.89705e-14
290	0.55027	0.498104	4.88862	0.348158	30.2236	19.6381	0.851396	0.227293	2000	0.441707	0.0106605	0.0284306	0.187369	-1.23043e-06	-0.0194189	0.0238659	1.33813e-13
291	0.534451	0.516349	4.81684	0.422115	1.03676	1.33629	0.939016	0.0963261	2000	0.427357	0.00693996	0.0188164	-0.424102	-7.47795e-07	-0.0135317	0.0119737	1.65475e-16
292	0.545721	0.47469	1.4567	0.359569	1.14445	1.35423	0.70823	0.364879	2000	0.319952	0.013507	0.0423245	-0.228983	-2.63991e-07	-0.0246089	0.0208804	3.03506e-24
293	0.545143	0.535531	0.504753	0.321894	16.2288	12.727	0.933678	0.110684	2000	0.388567	0.00743924	0.0211529	0.497507	-6.42006e-07	-0.0138848	0.015983	5.51163e-19
294	0.528653	0.545978	1.50608	0.291259	22.5527	16.7003	0.794899	0.304246	2000	0.315146	0.0123338	0.0389418	0.399725	-2.54729e-07	-0.0215026	0.0273241	2.6952e-14
295	0.558879	0.524083	4.69342	0.434062	1.14782	1.18015	0.89427	0.215356	2000	0.433525	0.0103768	0.0279339	-0.0125684	-2.60657e-07	-0.0188547	0.01855	9.70845e-13
296	0.54784	0.511257	4.47321	0.421186	0.879772	1.33962	0.949982	0.104338	2000	0.406848	0.0072228	0.0200708	0.288593	-8.62179e-07	-0.0130205	0.0162592	5.2683e-13
297	0.543759	0.46984	1.49544	0.405784	0.837888	1.43795	0.911425	0.151182	2000	0.392405	0.00869432	0.0246005	-0.0279843	-4.95342e-07	-0.0175881	0.0149989	3.86406e-10
298	0.540496	0.528676	4.79238	0.396602	1.06534	1.26012	0.921208	0.124811	2000	0.367005	0.0078997	0.0231126	-0.400819	-7.90041e-07	-0.0157999	0.0121371	2.00066e-21
299	0.498142	0.485177	1.46033	0.39587	0.949661	1.34552	0.869041	0.229133	2000	0.36826	0.0107036	0.0312627	0.140404	-7.41261e-07	-0.019335	0.0190795	2.10771e-11
300	0.505738	0.498938	0.66061	0.29346	13.9952	10.282	0.848481	0.185306	2000	0.317945	0.00962565	0.0302572	0.145134	-4.0762e-07	-0.0206169	0.0205619	2.76101e-13
301	0.505514	0.505748	2.05837	0.300307	14.6529	9.56495	0.857831	0.133671	2000	0.326753	0.0081753	0.0253495	-0.155912	-5.46634e-07	-0.015578	0.0139822	1.87031e-15
302	0.506136	0.539933	1.3984	0.316837	13.6805	9.88422	0.94017	0.0724059	2000	0.370149	0.00601689	0.0175291	-0.167733	-7.53925e-07	-0.011908	0.00998835	1.79549e-13
303	0.502049	0.494911	0.894072	0.319612	19.7864	15.9392	0.851917	0.300041	2000	0.385632	0.0122483	0.0349594	-0.340937	-7.77616e-07	-0.0249142	0.0190074	3.35616e-22
304	0.547381	0.491383	4.59675	0.395197	1.0823	1.28465	0.932289	0.0986824	2000	0.370392	0.00702433	0.0204573	-0.190571	-2.40158e-07	-0.0137384	0.0125305	8.51661e-11
305	0.512741	0.549795	1.02993	0.408683	1.01897	1.32046	0.853185	0.256564	2000	0.395731	0.0113262	0.0319123	-0.184187	1.49294e-07	-0.0217291	0.0172935	1.08505e-22
306	0.526775	0.500427	1.71943	0.398845	1.20005	1.21625	0.944853	0.0757048	2000	0.376478	0.00615243	0.0177726	-0.235472	-4.13735e-07	-0.0136858	0.0114024	4.45145e-09
307	0.529765	0.498787	3.87459	0.31268	30.7829	23.1388	0.944103	0.0879244	2000	0.366033	0.0066304	0.0194247	0.124489	-9.41683e-07	-0.0116323	0.0131256	3.73504e-08
308	0.538918	0.5294	4.4642	0.402868	1.4174	1.08982	0.92472	0.100621	2000	0.38207	0.00709301	0.0203392	0.564955	-2.58366e-07	-0.011032	0.0158439	1.82049e-22
309	0.54223	0.508863	4.91684	0.320397	49.7683	43.6902	0.96658	0.0822531	2000	0.397426	0.006413	0.0180305	-0.287532	-7.53143e-07	-0.0142078	0.0116303	1.68927e-09
310	0.518038	0.496595	0.921651	0.3741	1.11788	1.20829	0.928704	0.104425	2000	0.323776	0.00722582	0.0225081	0.210601	-3.25178e-07	-0.0151971	0.0174843	9.09329e-21
311	0.536345	0.529722	1.79777	0.376222	1.43549	1.17551	0.846903	0.163932	2000	0.345419	0.00905351	0.0273036	-0.180798	-2.74189e-07	-0.0152243	0.0127529	1.63966e-33
312	0.523073	0.548056	1.63044	0.349468	7.13159	6.58197	0.90352	0.198105	2000	0.464667	0.00995252	0.0258784	-0.402493	-1.14924e-06	-0.0202232	0.0166736	1.48595e-13
313	0.50934	0.540723	4.78754	0.376882	0.735041	1.52501	0.927774	0.0982913	2000	0.343959	0.00701039	0.0211867	-0.333547	-5.40095e-07	-0.014246	0.0107723	6.00778e-19
314	0.53449	0.518167	4.78493	0.420844	0.890823	1.43235	0.936027	0.101717	2000	0.428069	0.00713153	0.0193197	0.277225	-7.75844e-07	-0.0128137	0.016112	1.94159e-10
315	0.552425	0.52244	4.34171	0.384551	1.06242	1.25797	0.946139	0.0811658	2000	0.344527	0.00637047	0.0192369	-0.546852	-1.58221e-07	-0.0155278	0.0107997	2.63726e-18
316	0.539242	0.52758	4.62152	0.414742	0.812241	1.44127	0.925176	0.133835	2000	0.407624	0.0081803	0.0227098	-0.0095313	-5.75884e-07	-0.0162739	0.0170945	9.32835e-07
317	0.509192	0.504205	0.72599	0.387468	1.07174	1.25017	0.895425	0.166331	2000	0.349256	0.00911951	0.0273511	-0.0787447	-6.27973e-07	-0.0184085	0.0167182	1.44688e-09							0
318	0.533815	0.527296	3.87756	0.317574	7.90233	7.11506	0.865513	0.24096	2000	0.382554	0.0109763	0.0314548	-0.277589	-4.84899e-07	-0.023636	0.0204332	6.36334e-13
319	0.511156	0.518732	4.26389	0.372417	0.85425	1.43265	0.856593	0.212089	2000	0.331531	0.0102978	0.0316998	1.05558	5.26451e-08	-0.0155484	0.0279828	1.03715e-28
320	0.611697	0.557074	4.53199	0.435556	0.910296	1.35279	0.924995	0.157126	2000	0.442662	0.00886359	0.0236128	0.163364	-4.55252e-07	-0.0194515	0.0190821	4.71027e-13
321	0.550452	0.513037	1.79607	0.43724	1.07244	1.32696	0.913122	0.149939	2000	0.460614	0.0086585	0.0226125	-0.165542	-7.25984e-07	-0.0184779	0.0158587	4.2083e-13
322	0.525699	0.560565	1.34546	0.409524	0.976776	1.38979	0.86182	0.219101	2000	0.406164	0.0104666	0.0291093	0.825812	-2.94273e-07	-0.0141677	0.0256354	2.41144e-28
323	0.505023	0.504303	4.5642	0.298683	30.4433	22.7884	0.955909	0.0628598	2000	0.333542	0.00560624	0.0172057	-0.16846	-7.59187e-07	-0.0114398	0.0098319	1.88255e-12
324	0.512954	0.502488	4.63959	0.378461	1.09371	1.29554	0.865587	0.186388	2000	0.341708	0.00965371	0.0292713	-0.119563	-5.06665e-07	-0.01894	0.0182912	8.97592e-13
325	0.515651	0.512745	0.87104	0.376331	1.04969	1.33259	0.808946	0.271565	2000	0.339816	0.0116526	0.0354303	0.00430379	-2.99074e-07	-0.0191716	0.0206557	2.15926e-23
326	0.51808	0.52119	1.78705	0.3862	1.32205	1.22959	0.881903	0.13683	2000	0.363771	0.00827133	0.0243073	-0.489316	-5.99206e-07	-0.0189279	0.0140167	3.60987e-20
327	0.552218	0.551243	1.07079	0.422452	1.24409	1.16001	0.877725	0.211196	2000	0.416099	0.0102761	0.0282361	-0.0755129	-5.72571e-07	-0.0183681	0.0182112	2.56568e-15
328	0.527126	0.527651	1.76944	0.40879	0.854416	1.33692	0.942428	0.120241	2000	0.379175	0.00775374	0.0223186	-0.0536731	-3.54395e-07	-0.0160297	0.0156108	8.29061e-07
329	0.51973	0.526722	4.53985	0.343107	10.3891	8.40109	0.918176	0.141628	2000	0.441111	0.00841511	0.0224575	-0.125975	-1.52338e-06	-0.0157234	0.01522	1.36757e-10
330	0.54283	0.507025	3.96947	0.284674	16.7241	14.0377	0.929814	0.110134	2000	0.309032	0.0074207	0.0236602	0.349235	-2.15797e-06	-0.0129689	0.0170044	2.5583e-12
331	0.54421	0.539327	1.70935	0.321211	16.3194	14.3789	0.920704	0.176641	2000	0.397047	0.00939791	0.0264354	0.0391543	-1.26941e-06	-0.0159049	0.0178936	6.09309e-14
332	0.471385	0.429064	4.49814	0.308785	1.11873	1.37563	0.913322	0.0594498	2000	0.237172	0.00545205	0.0198428	0.259268	-2.1541e-07	-0.0102714	0.0114829	3.55323e-09
333	0.533389	0.523677	0.834898	0.404464	0.851553	1.35102	0.901214	0.206437	2000	0.373984	0.0101596	0.029446	0.212919	-6.6469e-07	-0.0165771	0.0182298	4.48855e-24
334	0.524668	0.517439	1.61704	0.424358	1.38408	1.09266	0.909271	0.142462	2000	0.421708	0.00843985	0.0230358	0.216626	-2.98613e-07	-0.0145337	0.01735	5.12785e-14
335	0.539541	0.523678	4.63455	0.405557	0.996175	1.33816	0.929248	0.111643	2000	0.390573	0.00747138	0.0211897	-0.0375617	-7.50081e-07	-0.0147354	0.0133911	0.000262386
336	0.521162	0.510458	1.79587	0.410143	1.28028	1.14301	0.921282	0.121031	2000	0.392716	0.00777916	0.0220023	-0.0415877	-1.97662e-07	-0.0189233	0.0157193	1.8134e-15
337	0.508561	0.518179	0.783791	0.368293	0.757329	1.45639	0.92891	0.108767	2000	0.317866	0.00737453	0.023184	0.363059	-6.68354e-07	-0.0132716	0.0123617	1.27538e-15
338	0.552525	0.51875	1.79493	0.422934	1.1616	1.22603	0.944225	0.0908116	2000	0.421183	0.00673838	0.0184033	0.540197	-1.05695e-07	-0.0126628	0.0136641	8.65364e-21
339	0.533983	0.525188	4.42892	0.413419	1.06887	1.32877	0.954191	0.0662525	2000	0.412249	0.00575554	0.0158884	0.0807847	-4.17623e-07	-0.0106214	0.0110094	1.31508e-08
340	0.534296	0.515935	1.68446	0.39721	0.869277	1.40613	0.921489	0.131983	2000	0.373712	0.00812351	0.0235532	-0.129738	3.38223e-05	-0.0159975	0.0148365	1.12291e-05
341	0.539542	0.511951	4.50508	0.442096	0.623327	1.62268	0.923533	0.131187	2000	0.482995	0.00809898	0.0206554	0.159278	-1.00633e-06	-0.0153374	0.014395	4.9891e-09
342	0.526021	0.521503	4.33335	0.379914	0.756955	1.52209	0.922134	0.102928	2000	0.351208	0.00717384	0.0214558	0.0665685	-8.80332e-07	-0.0126233	0.0134296	3.59579e-13
343	0.545848	0.534218	4.42967	0.446723	0.806354	1.44191	0.914587	0.187765	2000	0.472044	0.0096893	0.0249963	-0.386906	-9.1357e-07	-0.0232858	0.01956	5.57901e-21
344	0.546636	0.505763	4.08241	0.374838	0.702132	1.55927	0.926421	0.0954239	2000	0.342921	0.00690738	0.020907	-0.106001	-6.03379e-07	-0.0163909	0.0133365	2.56652e-09
345	0.5264	0.517251	4.40067	0.414212	1.22092	1.11458	0.931764	0.121785	2000	0.390669	0.00780337	0.0221285	-0.0885983	-5.74604e-07	-0.0168022	0.014647	2.42768e-09
346	0.534948	0.523146	4.38085	0.344028	9.51171	9.02171	0.883164	0.316117	2000	0.458426	0.0125721	0.0329116	-0.491718	-1.49388e-06	-0.0284107	0.0198725	4.06206e-15
347	0.521229	0.52692	3.86146	0.35753	22.7689	13.0654	0.786894	0.259371	2000	0.456368	0.011388	0.0298788	-0.233568	-8.934e-07	-0.0259446	0.0227754	1.59365e-09
348	0.495238	0.523199	5.026	0.406703	0.877984	1.4124	0.8763	0.217481	2000	0.393924	0.0104279	0.0294486	-0.0140041	-4.03463e-07	-0.0206161	0.0210052	9.88945e-10
349	0.520998	0.516873	1.82503	0.410753	1.30688	1.33643	0.90183	0.0996689	2000	0.426888	0.00705935	0.0191506	-0.023696	-3.95449e-08	-0.0142897	0.0128238	8.26053e-09
350	0.537065	0.54057	0.84215	0.403614	1.31547	1.24794	0.874299	0.153508	2000	0.399556	0.00876094	0.0245661	-0.134544	-5.00898e-07	-0.019565	0.0153146	1.25806e-10
351	0.556085	0.551963	0.625135	0.322498	11.4279	9.54676	0.876932	0.22694	2000	0.392747	0.0106522	0.0301272	-0.170747	-4.66776e-07	-0.0230788	0.022578	6.86195e-10
352	0.521953	0.491214	1.55742	0.407028	1.07333	1.25572	0.935703	0.107594	2000	0.386894	0.00733465	0.0209006	0.155386	-8.5218e-07	-0.0130683	0.0131991	2.65648e-14
353	0.532689	0.514762	0.771275	0.421755	0.764111	1.51995	0.884578	0.203832	2000	0.432928	0.0100954	0.027195	0.0262185	3.34263e-05	-0.0176728	0.0200246	2.98046e-20
354	0.522817	0.526629	4.66539	0.397412	1.05634	1.35211	0.928268	0.0936071	2000	0.383557	0.00684131	0.0195794	0.000564431	-3.55698e-07	-0.0140184	0.0135994	2.89703e-08
355	0.517728	0.538848	5.68505	0.319724	19.2806	16.388	0.969708	0.0611747	2000	0.391357	0.00553058	0.0156697	-0.405342	-3.13094e-06	-0.0127168	0.0104349	2.55755e-16
356	0.533236	0.509446	1.06418	0.383206	1.1641	1.25486	0.923935	0.0969087	2000	0.350629	0.00696092	0.0208361	-0.589462	-3.10342e-07	-0.0180496	0.0143745	4.86525e-31
357	0.525791	0.505088	1.8447	0.39675	0.995418	1.45397	0.88251	0.135369	2000	0.393932	0.00822706	0.0232332	0.130916	-2.21432e-07	-0.0148935	0.0159233	3.70002e-14
358	0.526536	0.522594	4.25309	0.384119	1.19667	1.40643	0.890791	0.0974327	2000	0.37677	0.00697971	0.0201546	-0.297169	-2.99101e-07	-0.0142991	0.0111152	4.60624e-19
359	0.514853	0.530386	0.937791	0.344082	0.97602	1.38006	0.875414	0.143087	2000	0.285222	0.00845835	0.0280717	-0.220091	-4.66766e-08	-0.0190162	0.0157655	1.06895e-08
360	0.508632	0.495956	1.89515	0.389552	1.21345	1.24317	0.940265	0.0749009	2000	0.364239	0.00611968	0.0179726	-0.243083	-3.35647e-07	-0.0126598	0.00945893	4.1214e-17

## Sheet: Table S3
Table S3. Fitted results of the planar coordinate data of ORCTs of V. major with four petals using Model 2
Image	x0	y0	theta	a	n1	n2	r2	RSS	N	Area	RMSE	RMSEadj
1	0.617539	0.556474	0.630712	0.360898	0.989302	1.10616	0.934083	0.132002	2000	0.2749	0.00812409	0.0274639
2	0.489386	0.504417	0.926569	0.277093	18.7379	17.3967	0.941878	0.11036	2000	0.299832	0.00742831	0.0240451
3	0.436981	0.466605	0.89917	0.222835	14.8718	14.3636	0.86891	0.183086	2000	0.195257	0.00956782	0.0383782
4	0.435327	0.43723	0.624972	0.299912	0.186763	1.85596	0.777044	0.304343	1815	0.211186	0.0129492	0.0499443
5	0.540195	0.537613	1.44925	0.401694	0.833046	1.31378	0.938918	0.133595	2000	0.359142	0.00817297	0.0241725
6	0.553753	0.555245	4.5737	0.384159	0.813698	1.20582	0.961466	0.0962399	2000	0.305873	0.00693686	0.0222314
